# Supplementary material for: Identification of MCM2-Interacting Proteins Associated with Replication Initiation Using APEX2-Based Proximity Labeling Technology
Source: Int J Mol Sci. 2025 Jan 25;26(3):1020. doi: 10.3390/ijms26031020 (PMC11816892; doi:10.3390/ijms26031020)
Supplement: Supplementary file 1 [file ijms-26-01020-s001.zip]

Archive with 7 entries (7 files):
- Additional file S1.xlsx
- Additional file S2.xlsx
- supplementary figure S1.png
- supplementary figure S2.png
- Supplementary Figure S3.png
- Supplementary Figure S4.png
- Supplementary Figure S5.png
