# Supplementary material for: Identification of MCM2-Interacting Proteins Associated with Replication Initiation Using APEX2-Based Proximity Labeling Technology
Source: Int J Mol Sci. 2025 Jan 25;26(3):1020. doi: 10.3390/ijms26031020 (PMC11816892; doi:10.3390/ijms26031020)
Supplement: Supplementary file 1 [file ijms-26-01020-s001.zip › Additional file S1.xlsx]

## Sheet: ESC_mcm2
Gene name	MCM2_syn_H_1	MCM2_syn_H_3	MCM2_con_H_1	MCM2_con_H_3	MCM2_syn_noH_1	MCM2_syn_noH_3	MCM2_con_noH_1	MCM2_con_noH_3
1700009N14Rik	25.1958	26.0624	25.5408	25.8987	24.3308	23.8272	23.8943	24.2079
2210016L21Rik	NA	22.2382	22.1721	NA	NA	NA	NA	NA
2210418O10Rik	NA	24.0977	23.8506	NA	NA	NA	NA	NA
2810408A11Rik	NA	NA	23.2691	22.6809	NA	NA	NA	NA
3300002I08Rik	NA	24.0977	23.8506	NA	NA	NA	NA	NA
4930522L14Rik	NA	24.0977	23.8506	NA	NA	NA	NA	NA
4930544G11Rik	NA	NA	22.8732	22.2995	NA	NA	NA	NA
Aars1	23.1765	23.7774	24.1179	23.9866	NA	NA	NA	NA
Abce1	23.3818	23.9905	22.4272	22.8205	NA	NA	NA	NA
Abcf1	22.7194	22.4891	22.1323	22.2088	NA	NA	NA	NA
Abcf2	22.3857	22.501	NA	NA	NA	NA	NA	NA
Acaca	28.8704	26.0383	26.5083	27.3101	27.5983	28.1129	27.9559	28.4335
Acacb	25.513	23.0612	23.2478	25.1892	25.5351	25.8473	25.9585	26.4817
Acin1	22.3717	23.2243	23.6317	23.812	NA	NA	22.7937	21.9738
Acly	25.8987	26.2627	26.2785	26.4641	NA	NA	NA	NA
Acp1	NA	23.4645	24.064	NA	NA	NA	NA	NA
Acta1	28.1629	28.6341	27.6711	27.7513	NA	26.7144	NA	NA
Acta2	28.1629	28.6341	27.6711	27.7513	NA	26.7144	NA	NA
Actb	NA	26.5935	26.7118	NA	NA	NA	25.7472	26.1709
Actbl2	NA	26.5935	26.7118	NA	NA	NA	25.7472	26.1709
Actc1	28.1629	28.6341	27.6711	27.7513	NA	26.7144	NA	NA
Actg1	28.463	28.6618	28.8692	28.2961	27.461	27.3421	27.252	27.4673
Actg2	28.1629	28.6341	27.6711	27.7513	NA	26.7144	NA	NA
Actl6a	24.3369	24.9488	25.4006	25.2432	NA	NA	NA	NA
Actl6b	24.3369	24.9488	25.4006	25.2432	NA	NA	NA	NA
Actn1	23.9838	23.9561	23.7109	23.6544	NA	NA	NA	NA
Actn2	26.1168	27.1197	25.0114	25.8875	19.8458	NA	NA	19.9128
Actn4	26.1168	27.1197	25.0114	25.8875	19.8458	NA	NA	19.9128
Adar	21.9307	21.7553	22.7602	NA	NA	NA	NA	NA
Adi1	22.2268	23.0255	22.698	22.6819	NA	NA	NA	NA
Adnp	23.6784	23.541	22.5512	22.8772	NA	NA	NA	NA
Ado	NA	23.3898	23.0595	22.817	NA	NA	NA	NA
Adprh	NA	23.0872	23.2197	23.3628	NA	NA	NA	NA
Adsl	NA	23.1976	NA	NA	NA	NA	NA	NA
Adss2	22.8553	23.442	23.0365	23.2806	NA	NA	NA	NA
Ahctf1	23.56	23.8311	22.8543	23.361	NA	NA	NA	NA
Ahcy	24.9255	25.9757	26.0606	25.4345	NA	NA	21.7942	21.1308
Ahdc1	23.8597	24.0575	24.1471	23.6178	NA	NA	NA	NA
Ahsa1	24.2318	24.2291	23.5996	24.5494	NA	NA	NA	NA
Ajuba	NA	NA	23.4046	NA	NA	NA	NA	NA
Akap1	22.9202	23.0986	22.7374	22.3118	NA	NA	NA	NA
Akap12	22.8646	21.2307	23.5998	24.2702	NA	NA	19.9482	20.8358
Akap8	23.5795	25.4705	26.7124	26.5415	NA	NA	NA	NA
Akr1b1	23.098	23.4441	NA	23.1024	NA	NA	NA	NA
Akr1b3	23.098	23.4441	NA	23.1024	NA	NA	NA	NA
Aldoa	24.9768	24.5448	24.5465	25.5649	23.1906	23.098	23.7313	23.4042
Aldoart1	24.9768	24.5448	24.5465	25.5649	23.1906	23.098	23.7313	23.4042
Aldoart2	24.9768	24.5448	24.5465	25.5649	23.1906	23.098	23.7313	23.4042
Aldoc	24.9768	24.5448	24.5465	25.5649	23.1906	23.098	23.7313	23.4042
Alkbh5	NA	23.3886	22.7388	NA	NA	NA	NA	NA
Alyref	24.1664	24.5508	25.0483	24.1159	24.1552	23.7123	23.9508	23.1427
Alyref2	24.1664	24.5508	25.0483	24.1159	24.1552	23.7123	23.9508	23.1427
Anapc1	22.9049	23.4239	NA	NA	NA	NA	NA	NA
Ankrd10	NA	NA	NA	23.6844	NA	NA	NA	NA
Ankrd11	NA	NA	22.0824	NA	NA	NA	NA	NA
Anln	25.4318	26.4166	25.565	25.514	NA	NA	NA	19.5009
Anp32a	25.0271	25.7839	26.7508	26.6874	NA	NA	NA	21.6408
Anp32b	NA	24.5665	23.9037	25.6175	NA	24.1023	23.2801	24.0741
Anp32e	NA	25.1115	24.9502	25.2829	NA	NA	NA	NA
Anxa1	26.698	26.6622	27.6472	27.0668	NA	NA	NA	NA
Anxa11	25.1862	25.0597	25.1694	24.9529	NA	NA	NA	NA
Anxa2	23.5677	22.3926	21.1423	NA	23.8653	23.6255	23.1564	22.266
Anxa6	23.9349	23.2867	23.7607	23.2258	NA	NA	NA	NA
Anxa7	25.3879	25.7703	25.2617	23.8453	NA	NA	NA	NA
Apex1	23.7107	24.1387	24.7894	24.386	23.468	NA	NA	22.3699
Api5	24.7254	25.3493	24.9823	25.4901	NA	NA	21.6564	20.8275
Apip	23.2987	23.9458	24.1333	24.1047	NA	NA	NA	NA
Aqr	25.3076	25.3489	22.3866	23.3617	NA	NA	NA	NA
Arf1	23.6267	23.5549	23.889	23.227	NA	NA	NA	NA
Arf2	23.6267	23.5549	23.889	23.227	NA	NA	NA	NA
Arf3	23.6267	23.5549	23.889	23.227	NA	NA	NA	NA
Arhgdia	NA	21.2552	NA	21.8916	NA	NA	NA	NA
Arid1a	26.698	26.6622	27.6472	27.0668	NA	NA	NA	NA
Arid1b	22.3195	22.1818	22.8419	22.2795	NA	NA	NA	NA
Arid2	NA	NA	22.2996	21.3205	NA	NA	NA	NA
Arih1	22.4135	23.042	23.633	23.4021	NA	NA	NA	NA
Arnt	22.5002	22.6237	22.7826	NA	NA	NA	NA	NA
Asns	24.933	25.2591	24.3782	23.9198	NA	NA	NA	NA
Atad2	24.0375	23.3339	NA	NA	NA	NA	NA	NA
Atf7ip	22.9617	22.8126	24.0118	23.174	NA	NA	NA	NA
Atm	22.5433	21.7506	NA	NA	NA	NA	NA	NA
Atox1	NA	24.9939	25.7164	24.6723	NA	24.9133	NA	NA
Atp12a	22.0326	21.671	21.9568	NA	NA	NA	NA	NA
Atp1a1	22.0326	21.671	21.9568	NA	NA	NA	NA	NA
Atp1a2	22.0326	21.671	21.9568	NA	NA	NA	NA	NA
Atp1a3	22.0326	21.671	21.9568	NA	NA	NA	NA	NA
Atp1a4	22.0326	21.671	21.9568	NA	NA	NA	NA	NA
Atp2a1	23.8485	23.3087	23.1779	22.6961	NA	NA	NA	NA
Atp2a2	23.8485	23.3087	23.1779	22.6961	NA	NA	NA	NA
Atp2a3	23.8485	23.3087	23.1779	22.6961	NA	NA	NA	NA
Atp4a	22.0326	21.671	21.9568	NA	NA	NA	NA	NA
Atp5a1	22.6169	22.1362	22.8683	22.741	23.9034	23.9262	23.3045	23.1679
Atp5f1a	22.6169	22.1362	22.8683	22.741	23.9034	23.9262	23.3045	23.1679
Atp5f1b	NA	NA	NA	NA	23.3939	NA	23.1639	22.6258
Atp5o	NA	NA	NA	NA	24.8211	24.3648	NA	NA
Atp5po	NA	NA	NA	NA	24.8211	24.3648	NA	NA
Atp6v1a	22.6796	22.6338	NA	21.8224	NA	NA	NA	NA
Atp6v1g1	NA	23.6391	NA	NA	NA	NA	NA	NA
Atrx	23.6792	25.1862	25.7313	24.8156	NA	NA	NA	19.6631
Atxn10	NA	22.1011	22.1932	NA	NA	NA	NA	NA
Atxn2	22.7059	22.6054	22.3177	22.3107	NA	NA	NA	NA
Aurka	23.037	22.7986	NA	NA	NA	NA	NA	NA
AW146154	NA	24.0977	23.8506	NA	NA	NA	NA	NA
AY358078	23.6737	24.4369	24.8359	24.1165	NA	NA	NA	NA
Bag4	24.2355	24.7275	25.0915	24.6913	NA	NA	NA	NA
Bag6	22.3037	22.5648	22.5255	NA	NA	NA	NA	NA
Bax	NA	23.0852	22.3664	NA	NA	NA	NA	NA
Baz1a	22.3757	21.8978	22.58	NA	NA	NA	NA	NA
Baz1b	23.8454	23.8097	23.6608	23.3237	NA	NA	NA	NA
Baz2a	24.4693	24.4641	24.2189	24.0925	NA	NA	NA	NA
Bbx	22.1045	24.4807	NA	NA	NA	NA	NA	NA
BC048507	24.9244	24.5879	24.506	24.7802	NA	NA	NA	NA
Bcas2	NA	23.6563	23.4504	23.2105	NA	NA	NA	NA
Bcat1	23.6333	23.1373	23.3911	23.667	NA	NA	NA	NA
Bclaf1	27.2362	27.4335	27.5886	27.2688	NA	22.3736	22.6991	23.1202
Bcor	NA	NA	22.3316	21.9325	NA	NA	NA	NA
Bend3	21.1633	21.5438	22.7542	22.1179	NA	NA	NA	NA
Birc6	22.6901	21.5581	21.1503	21.4612	NA	NA	NA	NA
Bms1	23.8315	22.7634	21.7239	22.6384	NA	NA	NA	NA
Bod1	23.3478	22.7904	24.5786	24.3232	NA	NA	NA	NA
Bod1l	23.3478	22.7904	24.5786	24.3232	NA	NA	NA	NA
Bola1	23.2311	NA	23.3101	23.4891	NA	NA	NA	NA
Bop1	23.8833	24.4018	24.5876	24.72	NA	NA	NA	NA
Brca1	23.5778	23.9384	23.9944	23.9779	NA	NA	NA	NA
Brca2	23.2938	23.5128	21.8741	21.1443	NA	NA	NA	NA
Brd2	NA	NA	23.8178	23.2033	NA	NA	NA	NA
Brd7	22.2683	22.2229	23.34	22.9877	NA	NA	NA	NA
Brd9	NA	21.7982	22.7913	NA	NA	NA	NA	NA
Brix1	23.7627	NA	NA	NA	NA	25.1882	24.2939	NA
Brwd1	21.1321	NA	23.0177	23.0545	NA	NA	NA	NA
Brwd3	21.1321	NA	23.0177	23.0545	NA	NA	NA	NA
Bub1	22.7442	22.7881	22.6237	NA	NA	NA	NA	NA
Bub3	24.1863	24.2996	24.7672	24.1073	NA	NA	NA	NA
Cacybp	23.2843	24.6698	24.8917	24.4401	NA	NA	NA	22.5435
Cad	24.6517	24.5178	22.1813	22.6134	NA	NA	19.7277	NA
Calr	NA	NA	NA	22.667	NA	NA	NA	NA
Cand1	24.4175	24.5647	24.0223	23.8672	NA	NA	NA	NA
Canx	23.779	23.946	23.5407	23.8366	22.5402	22.7175	22.7987	22.3589
Cap1	NA	NA	21.7455	21.0952	NA	NA	NA	NA
Caprin1	25.3957	24.8352	24.6102	24.0134	NA	NA	22.1328	NA
Capza1	23.1865	NA	NA	22.3994	NA	NA	NA	NA
Capzb	23.1761	23.1068	23.6004	22.9873	NA	NA	NA	22.6327
Carm1	23.8391	24.2368	24.8627	24.378	NA	NA	NA	NA
Casp3	23.8151	23.9984	23.3558	23.3256	NA	NA	NA	NA
Cbll1	NA	22.5708	23.0586	NA	NA	NA	NA	NA
Cbx1	NA	NA	24.0944	24.0931	NA	NA	NA	NA
Cbx3	24.9743	25.4642	25.5136	25.5746	NA	24.3045	24.1339	24.377
Cbx5	25.7362	26.3751	26.5692	25.9179	24.5381	24.7889	24.2124	24.8813
Ccar1	23.8893	24.4044	24.1543	23.6013	NA	NA	NA	NA
Ccar2	NA	22.7849	NA	NA	NA	NA	NA	NA
Ccdc117	23.7427	24.4415	NA	24.1749	NA	NA	NA	NA
Ccdc6	22.5692	22.5383	22.8449	NA	NA	NA	NA	NA
Ccnk	24.576	24.6061	24.464	24.1844	NA	NA	NA	NA
Ccnt1	22.6868	23.3619	22.1437	NA	NA	NA	NA	NA
Ccs	NA	NA	22.1267	22.4731	NA	NA	NA	NA
Cct2	23.7207	24.4933	24.3434	24.5346	NA	NA	NA	21.9324
Cct3	23.4904	24.022	24.0988	24.0309	NA	22.4267	23.3806	22.7289
Cct4	22.5665	23.8877	23.4345	23.8095	NA	22.2856	22.9382	22.0281
Cct5	23.7098	24.3242	23.2699	25.2917	NA	22.0483	23.047	22.0705
Cct6a	23.3082	23.6041	23.3281	23.4747	NA	22.7899	NA	NA
Cct6b	23.3082	23.6041	23.3281	23.4747	NA	22.7899	NA	NA
Cct7	23.1324	23.1915	23.4601	23.745	NA	NA	22.371	22.0866
Cct8	24.485	25.4654	24.8398	25.0047	NA	19.4528	22.4315	21.5901
Cd2bp2	22.6264	22.615	NA	22.5115	NA	NA	NA	NA
Cdc27	NA	NA	22.3081	NA	NA	NA	NA	NA
Cdc37	23.7766	24.2424	23.6582	24.2164	NA	NA	NA	NA
Cdc40	22.8339	23.1412	22.9092	23.0123	NA	NA	NA	NA
Cdc5l	25.258	26.0323	25.9316	25.6747	NA	NA	NA	NA
Cdc73	22.7212	23.5393	23.0697	22.8136	NA	NA	NA	NA
Cdca2	22.5195	24.4634	24.8101	24.7907	NA	NA	NA	NA
Cdk11b	22.9436	23.0435	22.8231	23.2976	NA	NA	NA	21.4381
Cdk12	23.474	23.7266	24.3312	23.8771	NA	NA	NA	NA
Cdk13	22.3702	22.982	NA	NA	NA	NA	NA	NA
Cdk14	23.474	23.7266	24.3312	23.8771	NA	NA	NA	NA
Cdk15	23.474	23.7266	24.3312	23.8771	NA	NA	NA	NA
Cdk16	23.474	23.7266	24.3312	23.8771	NA	NA	NA	NA
Cdk17	23.474	23.7266	24.3312	23.8771	NA	NA	NA	NA
Cdk18	23.474	23.7266	24.3312	23.8771	NA	NA	NA	NA
Cdk5	23.474	23.7266	24.3312	23.8771	NA	NA	NA	NA
Cdk6	23.474	23.7266	24.3312	23.8771	NA	NA	NA	NA
Cdv3	23.58	23.2578	23.5779	22.9357	NA	NA	NA	NA
Cebpz	21.9167	22.3053	NA	NA	NA	NA	NA	NA
Cecr2	24.0669	23.5815	24.718	24.7848	NA	NA	NA	NA
Celf1	22.7669	24.0205	24.8127	24.0828	NA	NA	NA	NA
Cenpf	21.3298	21.2021	22.4521	22.7685	NA	NA	NA	NA
Cfdp1	23.8876	25.0534	26.0401	25.1772	NA	NA	22.3106	23.2548
Cfl1	25.4073	25.8861	26.2504	25.7666	24.9278	24.951	24.8684	25.1214
Cfl2	25.4073	25.8861	26.2504	25.7666	24.9278	24.951	24.8684	25.1214
Chaf1a	23.051	23.953	23.8771	23.566	NA	NA	NA	NA
Champ1	21.9994	23.4826	24.2074	24.039	NA	NA	NA	NA
Chd1	23.2619	23.6334	22.9722	22.3497	NA	NA	NA	NA
Chd3	24.4177	25.3368	24.9025	25.2008	NA	NA	18.2064	19.5229
Chd4	24.4177	25.3368	24.9025	25.2008	NA	NA	18.2064	19.5229
Chd5	24.4177	25.3368	24.9025	25.2008	NA	NA	18.2064	19.5229
Chd8	22.3179	22.5864	22.6108	NA	NA	NA	NA	NA
Chd9	22.3179	22.5864	22.6108	NA	NA	NA	NA	NA
Cherp	24.5483	25.6765	25.6557	25.6044	NA	NA	NA	21.4818
Chtf18	21.7037	23.9125	NA	NA	NA	NA	NA	NA
Chtop	22.7211	NA	NA	NA	22.8463	NA	22.5194	22.3232
Ciapin1	25.3987	25.9031	27.6704	27.3608	21.8252	21.9298	22.6367	22.8875
Cirbp	NA	23.9931	NA	NA	NA	NA	NA	NA
Ckap2	23.5066	24.0862	NA	NA	22.0906	21.4065	NA	NA
Ckb	25.3948	26.5633	24.9426	25.422	NA	22.2208	NA	NA
Clns1a	23.718	23.9024	24.0643	23.8278	NA	NA	NA	NA
Cltc	24.6498	24.4791	21.7542	22.2917	NA	NA	NA	NA
Cnbp	NA	26.8882	25.4234	25.7607	NA	NA	NA	NA
Cndp2	22.3456	22.3823	22.3171	22.3507	NA	NA	NA	NA
Cnn2	NA	NA	NA	23.4897	NA	NA	NA	NA
Cnn3	25.4184	26.0971	26.5473	24.6136	NA	NA	NA	20.5264
Coil	22.8101	23.3312	22.592	22.4862	NA	NA	NA	NA
Coprs	NA	22.4708	23.4472	22.642	NA	NA	NA	NA
Cops2	NA	NA	22.2668	22.8045	NA	NA	NA	NA
Cops3	NA	23.3615	22.7713	23.0685	NA	NA	NA	NA
Cops4	21.7828	21.8122	NA	NA	NA	NA	NA	NA
Cpne1	22.6313	NA	NA	22.3296	NA	NA	NA	NA
Cpne3	22.6313	NA	NA	22.3296	NA	NA	NA	NA
Cpsf1	23.5087	24.3979	24.1961	23.8295	NA	NA	NA	NA
Cpsf3	22.5232	24.2803	22.7537	22.8535	NA	NA	NA	NA
Cpsf6	25.6527	26.467	26.6919	25.9277	NA	NA	NA	NA
Cpsf7	23.0526	23.6687	23.9415	23.4788	NA	NA	NA	NA
Cracdl	NA	26.5935	26.7118	NA	NA	NA	25.7472	26.1709
Crip2	NA	25.0909	NA	23.0221	NA	NA	NA	NA
Crkl	24.3762	23.5957	24.1504	23.8253	22.6796	23.8741	23.0778	24.2157
Csde1	22.834	22.1654	22.2079	NA	NA	NA	NA	NA
Cse1l	23.6981	24.1837	24.2033	23.5793	NA	NA	NA	NA
Csrp2	25.2282	24.8892	25.17	24.5917	23.6281	24.1484	NA	23.8587
Cstb	22.3425	NA	NA	NA	NA	23.0041	22.4869	22.6924
Cstf1	NA	23.6116	23.1036	22.6632	NA	NA	NA	NA
Cstf2	23.1255	23.0059	23.1507	22.6655	NA	NA	NA	NA
Cstf3	22.7278	23.7202	22.8232	22.4837	NA	NA	NA	NA
Ctbp2	25.8559	26.2289	25.5849	25.6854	NA	NA	NA	NA
Ctc1	23.5465	23.2614	NA	NA	NA	NA	NA	NA
Ctcf	NA	24.1087	24.5715	24.3629	NA	NA	NA	NA
Ctdp1	21.7601	23.296	23.5845	23.2815	NA	NA	NA	NA
Ctnna1	22.8501	22.3271	22.8628	22.8172	NA	NA	NA	NA
Ctnnb1	22.8133	24.3846	NA	21.8109	NA	NA	NA	NA
Ctnnbl1	22.2102	22.7617	22.8614	22.8431	NA	NA	NA	NA
Ctnnd1	22.1816	NA	22.2164	21.943	NA	NA	NA	NA
Ctps1	NA	NA	NA	21.902	NA	NA	NA	NA
Ctps2	NA	NA	NA	21.902	NA	NA	NA	NA
Ctr9	23.8346	23.7452	NA	NA	NA	NA	NA	NA
Cttn	22.8353	NA	22.8718	22.88	NA	NA	NA	NA
Cul2	22.8466	23.0302	22.9921	22.6626	NA	NA	NA	NA
Cul4a	25.0317	25.1412	25.18	24.958	NA	NA	NA	NA
Cul4b	25.0317	25.1412	25.18	24.958	NA	NA	NA	NA
Custos	NA	22.2382	22.1721	NA	NA	NA	NA	NA
Cwc15	NA	NA	23.276	23.3153	NA	NA	NA	NA
Cwc22	23.3795	25.1226	22.1761	NA	NA	NA	NA	NA
Cwf19l1	20.7364	21.3314	NA	NA	NA	NA	NA	NA
Cwf19l2	NA	22.6036	21.7839	NA	NA	NA	NA	NA
Cxxc1	NA	NA	23.4238	22.8948	NA	NA	NA	NA
D1Pas1	25.2449	25.636	23.5093	23.4846	21.4762	22.0101	21.0539	20.9442
Daxx	22.9634	22.719	22.5266	NA	NA	NA	NA	NA
Dazap1	24.6542	26.0299	26.0299	25.4215	NA	NA	NA	NA
Dbnl	22.4203	22.8223	NA	21.7525	NA	NA	NA	NA
Dbr1	23.5744	24.2906	23.7935	23.6601	NA	NA	NA	NA
Dcaf1	22.6161	NA	NA	NA	NA	NA	NA	NA
Dck	23.3212	NA	NA	NA	NA	NA	NA	NA
Dcps	22.6848	23.2157	23.6364	23.5719	NA	NA	NA	NA
Ddb1	24.2846	25.1366	25.2422	24.8061	NA	NA	NA	NA
Ddi2	NA	22.2359	22.4654	NA	NA	NA	NA	NA
Ddx1	22.4797	24.4954	23.0767	22.7079	NA	NA	NA	NA
Ddx17	24.9361	25.9665	25.6985	25.1187	NA	20.4049	NA	NA
Ddx18	22.9642	22.9328	22.5433	22.9795	23.494	23.4751	22.7497	22.309
Ddx20	23.0249	23.0155	22.2976	21.827	NA	NA	NA	NA
Ddx21	24.8911	25.2037	25.0358	24.9932	25.1376	25.2289	25.0206	24.7556
Ddx23	22.8704	23.0788	22.6985	NA	NA	NA	NA	NA
Ddx24	22.0716	22.0725	NA	NA	NA	NA	NA	NA
Ddx27	23.4654	22.4753	22.7911	22.6184	22.1202	22.8372	22.7246	21.9455
Ddx39a	25.8216	26.4216	25.4593	25.5558	NA	NA	NA	NA
Ddx39b	26.1326	27.1877	26.6279	26.6308	NA	20.3223	20.1482	NA
Ddx3x	25.2449	25.636	23.5093	23.4846	21.4762	22.0101	21.0539	20.9442
Ddx42	25.1652	25.5305	25.3905	24.6781	NA	NA	NA	NA
Ddx46	24.2613	24.8502	25.4568	24.3044	NA	20.0826	20.1982	21.8133
Ddx5	27.9008	28.6348	28.4737	27.5487	23.8591	23.9019	23.3242	22.9809
Ddx56	22.2086	22.3883	NA	NA	NA	NA	NA	NA
Dek	23.2677	23.1995	24.0658	23.6153	23.3729	NA	22.6221	23.0891
Des	24.0396	23.8985	NA	NA	24.0597	24.227	23.4788	23.3017
Dhx15	25.979	26.5429	26.8841	26.4214	19.9966	19.5543	NA	NA
Dhx36	23.0304	22.5536	22.4039	NA	NA	NA	NA	NA
Dhx38	23.4466	23.9091	23.4196	22.5718	NA	NA	NA	NA
Dhx8	22.2563	22.5093	22.7077	NA	NA	NA	NA	NA
Dhx9	26.7036	28.7329	27.5157	27.6275	21.2413	20.9387	20.8462	20.4539
Dido1	23.6059	23.6212	24.1595	23.701	NA	NA	NA	NA
Dis3	22.791	23.3232	22.5746	22.2238	NA	NA	NA	NA
Dkc1	23.7286	24.5271	24.3548	24.6285	23.4366	23.7259	23.6502	23.879
Dlgap5	23.0362	23.2665	23.7122	23.2359	NA	NA	NA	NA
Dmrt1	NA	NA	NA	23.4671	NA	NA	NA	NA
Dnaja1	24.4879	25.1776	23.3354	24.1421	NA	NA	NA	NA
Dnaja2	24.1196	23.5371	NA	NA	NA	NA	NA	NA
Dnajc7	22.589	23.1051	23.7031	23.1864	NA	NA	NA	NA
Dnajc8	23.6962	23.9366	25.0068	24.5228	NA	NA	NA	NA
Dnajc9	22.7251	22.7143	22.4905	22.0782	NA	NA	NA	NA
Dnmt1	25.3475	24.7401	24.8528	25.0417	NA	NA	19.4585	NA
Dnmt3a	23.3553	24.0229	23.3682	22.2793	NA	NA	NA	NA
Dnmt3l	24.6639	24.2352	24.2142	24.1184	NA	NA	NA	NA
Dnttip2	23.0958	24.2332	23.3933	24.6611	NA	NA	NA	22.4834
Dpf2	NA	24.8578	23.8537	23.8846	NA	NA	NA	NA
Dppa2	NA	23.7502	23.185	22.9812	NA	NA	NA	NA
Dppa4	23.6983	23.9208	23.6254	23.1423	NA	NA	NA	NA
Drosha	22.5655	22.9148	21.7924	21.95	NA	NA	NA	NA
Dsg1a	23.7268	NA	NA	NA	NA	23.5996	23.5533	NA
Dsg1b	23.7268	NA	NA	NA	NA	23.5996	23.5533	NA
Dsg1c	23.7268	NA	NA	NA	NA	23.5996	23.5533	NA
Dsp	26.1117	22.3064	21.8222	23.0108	25.2095	25.0205	24.3986	23.9652
Dstn	25.1968	25.5195	25.3132	24.9716	NA	23.3362	23.848	NA
Dus2	22.0162	22.863	NA	NA	NA	NA	NA	NA
Dus3l	23.4666	24.3094	24.2843	24.0007	NA	NA	NA	NA
Dusp9	23.1532	NA	23.1275	22.9001	NA	NA	NA	NA
Dut	24.348	24.5792	24.5687	24.7546	NA	NA	22.675	21.8402
Dync1h1	24.186	22.6653	20.3724	20.551	NA	NA	NA	NA
Dynll1	24.9244	24.5879	24.506	24.7802	NA	NA	NA	NA
Dynll2	24.9244	24.5879	24.506	24.7802	NA	NA	NA	NA
Ebna1bp2	23.0648	22.5295	24.4363	24.0067	23.5873	24.002	23.9863	24.4254
Edc4	23.3179	23.4933	21.5188	NA	NA	NA	NA	NA
Eef1a1	28.3356	28.5129	28.962	28.9604	27.1843	27.823	28.0432	27.7321
Eef1a2	28.3356	28.5129	28.962	28.9604	27.1843	27.823	28.0432	27.7321
Eef1b	24.1199	24.2634	23.5623	23.7746	NA	23.3589	22.7582	23.3059
Eef1b2	24.1199	24.2634	23.5623	23.7746	NA	23.3589	22.7582	23.3059
Eef1d	23.9042	23.6152	23.6493	23.4074	NA	NA	23.2419	23.4566
Eef1g	23.6218	23.8117	24.4318	24.7134	23.505	23.1416	23.7883	23.8059
Eef2	25.4058	26.5606	26.64	26.6318	23.0424	23.5056	24.0425	23.8949
Eftud2	25.0081	25.833	25.7236	25.4051	NA	NA	NA	NA
Ehmt1	21.4873	22.7944	23.0675	22.9613	NA	NA	NA	NA
Eif1ad10	NA	24.4776	NA	NA	NA	NA	NA	NA
Eif1ad11	NA	24.4776	NA	NA	NA	NA	NA	NA
Eif1ad12	NA	24.4776	NA	NA	NA	NA	NA	NA
Eif1ad13	NA	24.4776	NA	NA	NA	NA	NA	NA
Eif1ad14	NA	24.4776	NA	NA	NA	NA	NA	NA
Eif1ad15	NA	24.4776	NA	NA	NA	NA	NA	NA
Eif1ad16	NA	24.4776	NA	NA	NA	NA	NA	NA
Eif1ad17	NA	24.4776	NA	NA	NA	NA	NA	NA
Eif1ad18	NA	24.4776	NA	NA	NA	NA	NA	NA
Eif1ad19	NA	24.4776	NA	NA	NA	NA	NA	NA
Eif1ad2	NA	24.4776	NA	NA	NA	NA	NA	NA
Eif1ad3	NA	24.4776	NA	NA	NA	NA	NA	NA
Eif1ad4	NA	24.4776	NA	NA	NA	NA	NA	NA
Eif1ad7	NA	24.4776	NA	NA	NA	NA	NA	NA
Eif1ax	NA	NA	22.8962	NA	NA	NA	22.8497	22.4255
Eif2a	22.8512	23.0436	22.3006	22.4763	NA	NA	NA	NA
Eif2s1	24.6813	23.9598	24.7425	24.335	NA	NA	21.7567	NA
Eif3a	22.8737	NA	NA	NA	NA	NA	22.4151	22.0314
Eif3b	NA	22.3559	22.1924	22.455	NA	NA	NA	NA
Eif3c	24.4485	24.3058	23.1696	24.1718	22.8779	23.3537	23.0047	23.6722
Eif3d	NA	NA	NA	NA	NA	22.568	23.1584	22.8511
Eif3k	22.0188	22.1769	NA	NA	NA	NA	NA	NA
Eif3l	25.0245	24.4766	22.4548	21.5199	NA	NA	NA	NA
Eif4a1	25.824	26.8055	26.8075	26.462	22.5015	22.179	24.003	24.017
Eif4a2	25.824	26.8055	26.8075	26.462	22.5015	22.179	24.003	24.017
Eif4a3	25.1032	25.9165	25.2865	25.149	NA	NA	NA	NA
Eif4a3l2	25.1032	25.9165	25.2865	25.149	NA	NA	NA	NA
Eif4b	23.9453	24.1829	24.755	24.4724	NA	NA	22.7254	22.9948
Eif4ebp1	23.9913	23.0635	23.9542	24.1889	NA	NA	NA	NA
Eif4g1	23.5797	22.5515	22.683	22.9152	NA	NA	21.5613	21.9072
Eif4g3	23.5797	22.5515	22.683	22.9152	NA	NA	21.5613	21.9072
Eif4h	23.2851	24.0779	24.3097	24.078	NA	NA	NA	NA
Eif5a	24.86	24.8921	24.0116	24.4741	NA	NA	NA	23.7906
Eif5a2	24.86	24.8921	24.0116	24.4741	NA	NA	NA	23.7906
Eif5b	NA	NA	22.4326	23.2945	22.9891	21.9453	23.4048	24.2911
Eif6	22.1099	22.7314	22.1934	22.6217	NA	NA	NA	NA
Elac2	22.4821	24.2828	23.6644	23.7333	NA	NA	NA	NA
Elavl1	25.0776	25.6534	25.8579	25.4631	NA	NA	NA	NA
Ell	22.8121	23.2244	22.7353	22.5453	NA	NA	NA	NA
Eloa	NA	22.8957	NA	22.4507	NA	NA	NA	NA
Emc8	NA	22.8163	NA	23.183	NA	NA	22.3031	22.6024
Emd	24.0726	24.4307	24.2597	24.1358	NA	NA	NA	NA
Eno1	24.5608	25.6859	25.2373	25.2774	25.464	25.504	25.4224	25.256
Eno2	24.5608	25.6859	25.2373	25.2774	25.464	25.504	25.4224	25.256
Eno3	24.5608	25.6859	25.2373	25.2774	25.464	25.504	25.4224	25.256
Ep300	22.9215	23.007	22.9505	22.7751	NA	NA	NA	NA
Epop	NA	22.3309	24.1914	22.9635	NA	NA	NA	NA
Eprs	24.2599	24.6396	23.1322	23.7627	NA	22.833	NA	20.9448
Eprs1	24.2599	24.6396	23.1322	23.7627	NA	22.833	NA	20.9448
Erh	NA	27.4912	28.1903	27.8241	NA	NA	NA	NA
Esco2	22.8958	24.3992	NA	NA	NA	NA	NA	NA
Esf1	21.6222	NA	22.204	NA	NA	NA	NA	NA
Esrra	23.6876	23.5874	24.5935	24.6018	NA	NA	NA	NA
Esrrb	23.6876	23.5874	24.5935	24.6018	NA	NA	NA	NA
Esrrg	23.6876	23.5874	24.5935	24.6018	NA	NA	NA	NA
Etf1	22.9358	23.0648	23.4888	23.0648	NA	NA	NA	NA
Ewsr1	28.1183	28.5307	29.3107	28.7942	NA	21.6475	21.8357	NA
Exosc10	22.5959	23.0461	22.6574	22.4593	NA	NA	NA	NA
Eya3	22.9091	23.4033	23.5601	22.6381	NA	NA	NA	NA
Ezh1	NA	21.9817	NA	21.9609	NA	NA	NA	NA
Ezh2	23.0756	23.934	23.3701	23.2503	NA	NA	NA	NA
Ezr	23.4692	23.4767	23.2739	NA	NA	NA	NA	NA
Faf1	NA	21.9074	NA	NA	NA	NA	NA	NA
FAM120A	22.1916	22.0261	NA	NA	NA	NA	NA	NA
Fam169a	24.3256	24.3875	24.6877	24.2245	NA	NA	NA	NA
Fam98b	24.643	25.4349	25.5148	24.516	NA	NA	NA	NA
Fanci	23.3488	23.0826	NA	22.4594	NA	NA	NA	NA
Fasn	23.5884	23.368	23.4857	23.4225	NA	NA	NA	NA
Fau	26.7144	26.1469	26.2359	27.1801	27.9643	28.6674	NA	27.9829
Fbl	23.9995	24.3567	24.2505	24.0595	24.9676	24.604	24.2123	24.2295
Fblim1	NA	23.9458	24.1064	23.6687	NA	NA	NA	NA
Fdps	NA	23.9766	23.4269	24.092	NA	NA	NA	NA
Fip1l1	23.6405	24.3758	24.6265	24.1293	NA	NA	NA	NA
Fiz1	NA	NA	NA	23.7574	NA	NA	NA	NA
Fkbp1a	NA	23.64	24.422	NA	NA	NA	NA	NA
Fkbp4	25.4177	25.45	25.4704	25.6533	NA	19.8902	21.8911	NA
Fkbp5	23.6881	23.9261	24.7017	23.4701	NA	NA	NA	NA
Fkbp8	NA	21.6145	21.909	NA	NA	NA	NA	NA
Flg2	25.5545	24.1307	24.8291	23.7572	26.0288	25.3139	25.7942	24.6875
Flna	24.9257	24.6077	22.956	23.622	NA	19.4648	20.5492	20.4391
Flnb	24.0246	24.0395	22.2923	21.3034	NA	NA	NA	NA
Flnc	24.9257	24.6077	22.956	23.622	NA	19.4648	20.5492	20.4391
Fnbp4	22.5176	22.9009	23.9585	NA	NA	NA	NA	NA
Frg1	23.2842	23.806	23.8727	23.458	NA	NA	NA	NA
Fto	NA	21.8627	22.3549	22.2183	NA	NA	NA	NA
Ftsj3	23.5239	23.616	23.399	23.7798	23.749	24.1459	23.3574	23.6819
Fubp1	26.6193	27.113	28.1815	27.5894	NA	NA	NA	NA
Fubp3	25.3174	25.8622	25.3044	25.2306	NA	NA	NA	NA
Fus	29.7494	30.5932	31.1272	30.3886	25.327	24.3493	24.1855	24.2511
Fxr1	24.4982	24.0408	24.325	24.1735	NA	NA	22.4899	22.0336
Fxr2	23.2826	23.57	22.7882	22.6242	NA	NA	NA	NA
G3bp1	23.519	23.303	23.3797	23.0589	23.814	23.1324	22.9581	23.1413
G3bp2	24.4765	24.0815	23.673	NA	NA	23.9657	NA	NA
Gabpa	NA	23.1461	23.6384	23.1654	NA	NA	NA	NA
Gapdh	27.6034	27.9394	27.0071	27.3815	25.4721	26.273	26.0701	26.311
Gars1	22.7755	22.3643	22.9215	22.9116	NA	NA	NA	NA
Gart	24.6467	24.3584	24.104	24.7422	NA	20.245	NA	NA
Gatad2a	23.3104	23.6388	23.4126	22.2268	21.4805	NA	NA	NA
Gatad2b	22.7885	24.0528	24.2697	23.3043	NA	NA	NA	NA
Gca	22.8247	22.5475	NA	NA	NA	NA	NA	NA
Gcn1	24.4691	23.3893	21.9748	20.9378	NA	NA	NA	NA
Gdi1	23.9453	24.0267	24.5491	24.42	NA	NA	NA	NA
Gdi2	23.9453	24.0267	24.5491	24.42	NA	NA	NA	NA
Gemin4	21.9625	22.5039	NA	NA	NA	NA	NA	NA
Gfpt2	22.2078	22.0586	22.0215	22.2664	NA	NA	NA	NA
Glod4	23.7491	23.0761	23.0554	23.3654	NA	NA	22.6152	NA
Glrx3	25.8926	26.351	26.7031	25.8449	NA	NA	NA	NA
Glyr1	23.7761	23.1459	23.3861	23.5436	NA	NA	NA	NA
Gm10320	NA	24.2304	24.3552	NA	23.1242	22.8168	NA	NA
Gm10358	27.6034	27.9394	27.0071	27.3815	25.4721	26.273	26.0701	26.311
Gm10767	24.0032	24.1578	24.1716	NA	NA	NA	NA	NA
Gm11009	NA	24.0977	23.8506	NA	NA	NA	NA	NA
Gm13693	23.3795	25.1226	22.1761	NA	NA	NA	NA	NA
Gm13695	23.3795	25.1226	22.1761	NA	NA	NA	NA	NA
Gm13697	23.3795	25.1226	22.1761	NA	NA	NA	NA	NA
Gm14295	NA	24.0977	23.8506	NA	NA	NA	NA	NA
Gm14296	NA	24.0977	23.8506	NA	NA	NA	NA	NA
Gm14305	NA	24.0977	23.8506	NA	NA	NA	NA	NA
Gm14322	NA	24.0977	23.8506	NA	NA	NA	NA	NA
Gm14326	NA	24.0977	23.8506	NA	NA	NA	NA	NA
Gm14391	NA	24.0977	23.8506	NA	NA	NA	NA	NA
Gm14399	NA	24.0977	23.8506	NA	NA	NA	NA	NA
Gm14403	NA	24.0977	23.8506	NA	NA	NA	NA	NA
Gm14408	NA	24.0977	23.8506	NA	NA	NA	NA	NA
Gm14410	NA	24.0977	23.8506	NA	NA	NA	NA	NA
Gm14412	NA	24.0977	23.8506	NA	NA	NA	NA	NA
Gm14418	NA	24.0977	23.8506	NA	NA	NA	NA	NA
Gm14419	NA	24.0977	23.8506	NA	NA	NA	NA	NA
Gm14443	NA	24.0977	23.8506	NA	NA	NA	NA	NA
Gm15446	NA	24.0977	23.8506	NA	NA	NA	NA	NA
Gm17655	NA	24.0977	23.8506	NA	NA	NA	NA	NA
Gm2007	NA	24.0977	23.8506	NA	NA	NA	NA	NA
Gm2026	NA	24.0977	23.8506	NA	NA	NA	NA	NA
Gm20390	23.2547	23.3724	NA	23.2004	24.5529	23.5426	24.0354	24.1419
Gm20521	25.1883	25.8881	26.5633	26.1581	NA	NA	21.9474	21.0889
Gm21972	22.7156	23.1237	23.1648	22.85	NA	NA	NA	NA
Gm21992	22.9475	22.9012	22.5683	21.7706	NA	NA	NA	NA
Gm28036	22.8704	23.1512	23.3931	22.4593	NA	NA	NA	NA
Gm32717	25.258	26.0323	25.9316	25.6747	NA	NA	NA	NA
Gm35315	NA	24.0977	23.8506	NA	NA	NA	NA	NA
Gm3550	27.1118	26.2364	27.633	27.2834	28.4013	28.0763	29.2372	28.5465
Gm3839	27.6034	27.9394	27.0071	27.3815	25.4721	26.273	26.0701	26.311
Gm38431	23.9603	24.3358	23.7128	23.7521	NA	NA	NA	NA
Gm43738	NA	23.9766	23.4269	24.092	NA	NA	NA	NA
Gm45140	25.7743	25.5456	25.0423	NA	NA	NA	NA	NA
Gm45713	23.4364	23.8239	24.7587	24.6018	24.4572	25.0914	25.7296	25.5036
Gm45808	NA	23.0852	22.3664	NA	NA	NA	NA	NA
Gm49388	23.5905	23.9547	23.9402	23.5031	NA	NA	NA	NA
Gm49396	NA	26.3145	23.8053	26.0035	NA	25.2625	24.8795	25.4396
Gm49804	24.0397	23.8395	NA	NA	25.3563	25.2697	24.7578	25.0007
Gm50139	25.354	25.4273	24.879	24.7319	NA	NA	NA	NA
Gm5141	NA	24.0977	23.8506	NA	NA	NA	NA	NA
Gm5478	30.6021	25.2334	26.4536	25.8709	28.0668	28.7567	26.4432	26.6105
Gm6133	25.6278	25.1902	26.6814	26.6506	27.1258	27.2668	27.6078	27.2871
Gm6525	NA	NA	NA	NA	NA	27.1993	NA	NA
Gm6710	NA	24.0977	23.8506	NA	NA	NA	NA	NA
Gm6871	NA	24.0903	23.6456	24.7313	NA	NA	NA	NA
Gm7324	27.1751	29.1744	29.0689	28.3471	26.089	24.9991	24.8377	25.0067
Gm8797	28.6031	27.9663	28.0493	28.0773	27.4706	28.2239	28.2324	27.9936
Gm9044	25.258	26.0323	25.9316	25.6747	NA	NA	NA	NA
Gm9045	25.258	26.0323	25.9316	25.6747	NA	NA	NA	NA
Gm9046	25.258	26.0323	25.9316	25.6747	NA	NA	NA	NA
Gm9048	25.258	26.0323	25.9316	25.6747	NA	NA	NA	NA
Gmps	23.9016	24.6387	24.2919	24.7256	NA	NA	NA	NA
Gnl2	22.3901	22.436	23.4043	22.5054	NA	22.1983	22.1981	22.1149
Gnl3	23.1289	24.8482	25.1828	24.6887	23.5016	23.9445	24.1572	24.2618
Gon4l	22.5476	22.1786	22.9517	NA	NA	NA	NA	NA
Gpatch8	22.8642	22.8084	23.2478	23.2738	NA	NA	NA	21.4431
Gpx4	NA	23.59	23.7212	23.0655	NA	NA	NA	21.518
Grb2	22.3658	22.4644	23.0233	22.5572	NA	NA	NA	NA
Grwd1	23.3463	23.4414	NA	NA	NA	NA	NA	NA
Gse1	22.2134	NA	23.0069	22.6899	NA	NA	NA	NA
Gspt1	22.7192	NA	23.4686	22.927	NA	NA	NA	NA
Gspt2	22.7192	NA	23.4686	22.927	NA	NA	NA	NA
Gstp1	NA	NA	NA	23.1304	NA	NA	NA	NA
Gstp2	NA	NA	NA	23.1304	NA	NA	NA	NA
Gstp3	NA	NA	NA	23.1304	NA	NA	NA	NA
Gtf2e1	24.3411	24.8922	24.5014	24.4588	NA	NA	NA	NA
Gtf2e2	23.0203	23.8017	NA	NA	NA	NA	NA	NA
Gtf2f1	22.5671	22.8707	23.304	22.6502	NA	NA	NA	21.8571
Gtf2f2	23.515	24.7862	24.6087	23.6599	NA	NA	NA	NA
Gtf2h1	22.5699	22.7841	22.3505	NA	NA	NA	NA	NA
Gtf2i	24.1736	24.1619	24.6245	24.5484	NA	NA	NA	NA
Gtf2ird2	24.1736	24.1619	24.6245	24.5484	NA	NA	NA	NA
Gtf3c1	23.7287	22.681	NA	21.7481	NA	NA	NA	NA
Gtpbp4	22.0879	22.8942	22.2917	21.9789	22.5406	25.4181	22.1366	23.6689
Gtse1	24.0735	24.2951	22.8417	21.3817	23.5774	22.4084	NA	NA
H1-1	26.3609	25.6375	26.9764	28.4208	27.1572	27.3936	29.101	29.1571
H1-2	28.3166	27.9303	29.353	29.9053	29.8644	29.5415	30.9322	31.0772
H1-3	26.452	25.7525	27.6129	28.1163	27.2265	27.5657	28.7206	28.5104
H1-4	26.3845	25.693	27.3165	27.7486	27.1774	27.3523	28.6343	28.4986
H1-5	27.3815	26.2632	27.9513	28.1894	27.983	28.2543	28.9833	29.1663
H1-6	28.3166	27.9303	29.353	29.9053	29.8644	29.5415	30.9322	31.0772
H1f6	28.3166	27.9303	29.353	29.9053	29.8644	29.5415	30.9322	31.0772
H2ac1	28.648	28.2791	28.2938	29.1708	30.3153	29.9662	30.7246	30.5132
H2ac11	28.648	28.2791	28.2938	29.1708	30.3153	29.9662	30.7246	30.5132
H2ac12	28.648	28.2791	28.2938	29.1708	30.3153	29.9662	30.7246	30.5132
H2ac13	28.648	28.2791	28.2938	29.1708	30.3153	29.9662	30.7246	30.5132
H2ac15	28.648	28.2791	28.2938	29.1708	30.3153	29.9662	30.7246	30.5132
H2ac20	28.648	28.2791	28.2938	29.1708	30.3153	29.9662	30.7246	30.5132
H2ac21	27.0718	27.7541	26.7611	27.1823	NA	25.9558	NA	NA
H2ac4	28.648	28.2791	28.2938	29.1708	30.3153	29.9662	30.7246	30.5132
H2ac6	28.648	28.2791	28.2938	29.1708	30.3153	29.9662	30.7246	30.5132
H2ac7	28.648	28.2791	28.2938	29.1708	30.3153	29.9662	30.7246	30.5132
H2ac8	28.648	28.2791	28.2938	29.1708	30.3153	29.9662	30.7246	30.5132
H2aj	28.648	28.2791	28.2938	29.1708	30.3153	29.9662	30.7246	30.5132
H2aw	28.648	28.2791	28.2938	29.1708	30.3153	29.9662	30.7246	30.5132
H2az1	NA	NA	NA	25.4144	NA	26.8973	26.8168	26.6387
H2az2	NA	NA	NA	25.4144	NA	26.8973	26.8168	26.6387
H2bc14	29.7531	29.5077	29.2731	29.7443	31.0692	30.4256	30.4747	30.1163
H2bc4	29.7531	29.5077	29.2731	29.7443	31.0692	30.4256	30.4747	30.1163
H2bc9	29.7531	29.5077	29.2731	29.7443	31.0692	30.4256	30.4747	30.1163
H3c14	30.6453	30.4407	30.6858	30.7813	31.893	31.8945	32.5964	31.8241
H3c2	30.6453	30.4407	30.6858	30.7813	31.893	31.8945	32.5964	31.8241
H3f3a	30.6453	30.4407	30.6858	30.7813	31.893	31.8945	32.5964	31.8241
H4c1	29.6751	30.0931	31.0951	30.9177	30.7404	31.1265	31.3789	31.4035
Hat1	25.1803	25.6025	24.7037	24.1606	NA	NA	NA	NA
Hba	23.5725	24.8929	NA	NA	NA	NA	NA	NA
Hba-a1	23.5725	24.8929	NA	NA	NA	NA	NA	NA
Hba-x	23.5725	24.8929	NA	NA	NA	NA	NA	NA
Hbb-b1	22.7864	24.3039	NA	NA	NA	NA	NA	NA
Hbb-b2	22.7864	24.3039	NA	NA	NA	NA	NA	NA
Hbb-bs	22.7864	24.3039	NA	NA	NA	NA	NA	NA
Hbb-y	22.7864	24.3039	NA	NA	NA	NA	NA	NA
Hbz	23.5725	24.8929	NA	NA	NA	NA	NA	NA
Hcfc1	24.5068	24.5566	24.9349	24.3946	NA	NA	NA	NA
Hcfc2	24.5068	24.5566	24.9349	24.3946	NA	NA	NA	NA
Hdac1	25.488	25.5958	25.1363	25.0875	NA	NA	21.8895	NA
Hdgf	25.1044	26.269	27.2069	26.1481	22.101	NA	NA	22.5983
Hdgfl2	23.248	23.1077	23.5885	23.3438	21.8795	NA	22.0605	22.24
Hdgfl3	23.248	23.1077	23.5885	23.3438	21.8795	NA	22.0605	22.24
Hdlbp	22.2703	22.0269	NA	NA	NA	NA	NA	NA
Heatr3	23.6041	24.5313	23.4545	23.7676	NA	NA	NA	NA
Hells	24.0191	24.4962	24.4	23.9072	NA	NA	NA	NA
Herc4	22.0653	22.6849	NA	NA	NA	NA	NA	NA
Hexim1	24.5189	25.0059	24.4822	24.1015	NA	NA	NA	NA
Hirip3	23.6374	23.8353	25.3402	25.1993	NA	NA	NA	NA
Hist1h2af	28.648	28.2791	28.2938	29.1708	30.3153	29.9662	30.7246	30.5132
Hist1h2an	28.648	28.2791	28.2938	29.1708	30.3153	29.9662	30.7246	30.5132
Hist1h2ao	28.648	28.2791	28.2938	29.1708	30.3153	29.9662	30.7246	30.5132
Hist1h2ap	28.648	28.2791	28.2938	29.1708	30.3153	29.9662	30.7246	30.5132
Hist2h2aa1	28.648	28.2791	28.2938	29.1708	30.3153	29.9662	30.7246	30.5132
Hist2h2bb	29.7531	29.5077	29.2731	29.7443	31.0692	30.4256	30.4747	30.1163
Hjurp	22.7655	23.9281	23.3176	22.1924	NA	NA	NA	NA
Hk1	22.5809	22.876	23.6111	23.8789	NA	NA	NA	NA
Hk2	22.5809	22.876	23.6111	23.8789	NA	NA	NA	NA
Hk3	22.5809	22.876	23.6111	23.8789	NA	NA	NA	NA
Hkdc1	22.5809	22.876	23.6111	23.8789	NA	NA	NA	NA
Hmga1	24.6799	NA	25.0532	NA	NA	25.4362	25.7522	25.922
Hmgb1	24.9024	25.4168	25.6437	25.0242	24.3448	23.8534	24.0851	24.5681
Hmgb2	25.9674	26.7657	26.9856	26.7816	25.5961	NA	25.3848	25.6924
Hmgcs1	23.0683	23.2363	23.4936	23.3242	NA	NA	NA	NA
Hmgcs2	23.0683	23.2363	23.4936	23.3242	NA	NA	NA	NA
Hmmr	23.6133	23.6057	22.6704	22.3678	NA	NA	NA	NA
Hmox2	23.1288	NA	NA	22.9759	NA	NA	NA	NA
Hnrnpa0	29.006	29.7817	28.0822	28.9563	NA	25.2273	24.7301	NA
Hnrnpa1	28.2989	29.3304	29.1014	29.0658	24.3839	25.9237	25.7078	24.935
Hnrnpa2b1	29.2452	29.9852	30.4282	30.0134	25.6384	25.6577	25.1	24.9713
Hnrnpa3	29.8457	30.7512	31.2516	30.7759	26.6015	26.0698	26.3017	26.4139
Hnrnpab	28.0707	28.4006	28.3986	28.1532	23.862	24.2203	23.9485	24.0373
Hnrnpc	25.4579	27.4516	26.9893	26.7862	24.736	24.9202	24.1423	23.9857
Hnrnpd	27.7654	28.5121	28.7309	28.7747	NA	21.8751	21.7685	21.9441
Hnrnpdl	NA	24.9872	25.8885	25.6024	NA	NA	NA	NA
Hnrnpf	28.4995	29.442	29.9128	29.4906	24.0915	24.1938	24.2711	24.2683
Hnrnph1	28.6124	29.386	29.6563	28.8466	23.1707	23.6218	22.6778	23.4537
Hnrnph2	24.742	25.2164	25.4293	24.5552	NA	NA	NA	NA
Hnrnph3	24.4818	24.9038	24.7172	24.7564	NA	NA	NA	NA
Hnrnpk	NA	26.3839	25.4187	26.7071	NA	NA	NA	NA
Hnrnpl	28.3558	29.0988	29.1673	28.7328	23.6375	24.1371	23.8688	23.7255
Hnrnpll	24.8068	24.7266	24.2988	24.4861	NA	NA	NA	NA
Hnrnpm	25.5986	26.453	25.7798	25.4807	21.426	20.8203	20.6794	20.8567
Hnrnpr	25.4693	26.7799	26.8393	26.6762	21.067	20.8588	NA	NA
Hnrnpu	28.3423	29.1472	28.5276	28.0694	26.735	26.1179	26.0953	25.965
Hnrnpul1	24.561	25.7219	26.0763	25.5745	NA	NA	NA	NA
Hnrnpul2	25.354	25.4273	24.879	24.7319	NA	NA	NA	NA
Hprt1	23.5986	23.7543	23.8897	NA	NA	NA	NA	NA
Hsp90aa1	27.2055	27.663	27.5804	27.3522	24.9781	24.6364	25.4652	24.9803
Hsp90ab1	28.3587	28.4959	29.0402	28.6178	25.6595	25.6896	26.4855	26.0805
Hsp90b1	NA	22.3737	NA	22.1987	NA	22.1815	22.3947	21.7035
Hspa1a	24.898	NA	23.1602	NA	24.1095	NA	22.9197	NA
Hspa1b	24.898	NA	23.1602	NA	24.1095	NA	22.9197	NA
Hspa4	24.9096	26.0152	26.696	25.6523	NA	NA	20.286	19.9522
Hspa4l	24.9096	26.0152	26.696	25.6523	NA	NA	20.286	19.9522
Hspa5	22.7153	21.9144	22.4601	22.0688	22.3167	22.689	22.2115	21.9022
Hspa8	28.1463	27.8218	28.3045	27.9283	25.6716	25.8572	25.5381	25.6046
Hspa9	NA	21.7152	22.6331	22.7832	22.8577	22.7739	22.537	22.81
Hspb1	24.9502	24.8602	24.6084	24.8083	24.5463	24.3816	NA	23.904
Hspbap1	24.486	25.1924	26.0152	25.7598	NA	NA	NA	NA
Hspd1	22.9651	23.1905	23.9406	24.2881	23.9595	24.1076	23.6807	23.6568
Hspe1	NA	NA	NA	22.2714	23.9299	23.5105	NA	23.2681
Hspe1-rs1	NA	NA	NA	22.2714	23.9299	23.5105	NA	23.2681
Hsph1	23.3018	23.9146	24.0193	23.8319	NA	NA	NA	NA
Htatsf1	23.3958	23.579	24.3617	24.2466	NA	NA	NA	NA
Huwe1	24.9628	24.3693	24.7521	24.7081	NA	NA	NA	NA
Ice1	NA	22.6781	23.2291	22.6176	NA	NA	NA	NA
Igbp1	22.1773	23.0977	23.1939	NA	NA	NA	NA	NA
Igf2bp1	23.6622	24.9009	22.74	22.2856	22.898	22.3814	22.4428	21.8234
Ik	24.7234	25.6094	26.4172	26.0397	NA	NA	NA	NA
Ilf2	NA	23.2916	22.7128	22.8119	NA	NA	NA	NA
Ilf3	25.1307	26.6967	26.1266	25.7821	21.2823	20.4154	20.8035	21.8904
Impa1	22.3894	22.9077	22.7615	NA	22.6466	22.7948	22.7389	23.0948
Impact	24.0719	24.4236	24.6136	24.4762	NA	NA	NA	NA
Impdh1	24.867	25.4463	24.5675	23.7168	NA	21.7771	NA	21.4463
Impdh2	24.867	25.4463	24.5675	23.7168	NA	21.7771	NA	21.4463
Incenp	24.1086	23.8606	24.1475	23.8462	NA	NA	NA	NA
Insrr	31.1486	27.2487	27.9999	27.8172	29.2563	29.9695	28.3543	28.3408
Ints1	22.1014	22.3926	NA	NA	NA	NA	NA	NA
Ints3	NA	23.6682	NA	NA	NA	NA	NA	NA
Ints7	23.9851	23.8698	23.3146	NA	NA	NA	NA	NA
Ints9	NA	22.2329	21.4916	21.5551	NA	NA	NA	NA
Ipo5	22.4666	23.8264	24.5266	24.4101	NA	NA	NA	NA
Ipo7	24.6672	24.8606	24.5371	24.615	NA	NA	NA	NA
Iqgap1	24.5052	23.341	21.4953	23.2863	NA	NA	NA	NA
Iqgap2	24.5052	23.341	21.4953	23.2863	NA	NA	NA	NA
Iqgap3	24.5052	23.341	21.4953	23.2863	NA	NA	NA	NA
Irf2bp1	23.7396	23.8457	23.4589	NA	NA	NA	NA	NA
Irf2bpl	23.1254	23.0905	23.4695	22.8834	NA	NA	NA	NA
Isy1	25.7743	25.5456	25.0423	NA	NA	NA	NA	NA
Isyna1	23.6787	NA	NA	23.251	NA	NA	NA	NA
Itpk1	23.3992	23.4087	23.5361	24.2331	NA	NA	NA	NA
Iws1	NA	22.7026	22.6642	NA	NA	NA	NA	NA
Jade1	24.1806	24.333	23.6104	23.0012	NA	NA	NA	NA
Jade2	24.1806	24.333	23.6104	23.0012	NA	NA	NA	NA
Jade3	NA	22.0298	20.9672	NA	NA	NA	NA	NA
Jarid2	21.9342	22.5564	22.3383	NA	NA	NA	NA	NA
Jmjd1c	22.676	22.8709	24.6345	23.8027	NA	NA	NA	NA
Jmjd6	23.1065	23.3246	NA	22.857	NA	NA	NA	NA
Jpt2	23.6737	24.4369	24.8359	24.1165	NA	NA	NA	NA
Jup	25.9158	23.2951	22.8917	22.6295	24.6461	25.327	24.4807	24.079
Kat6a	22.7059	22.828	23.2752	22.9102	NA	NA	NA	NA
Kat6b	22.7059	22.828	23.2752	22.9102	NA	NA	NA	NA
Kat7	23.4091	23.2798	22.6695	NA	NA	NA	NA	NA
Kat8	23.4091	23.2798	22.6695	NA	NA	NA	NA	NA
Kdm1a	23.2325	23.4669	23.1148	23.5724	NA	NA	NA	NA
Kdm2a	22.2009	22.4054	NA	NA	NA	NA	NA	NA
Kdm3a	24.0381	23.6636	24.1383	24.5946	NA	NA	NA	NA
Kdm3b	23.9213	23.9147	24.199	24.3025	NA	NA	NA	NA
Kdm4c	NA	21.9522	NA	22.3663	NA	NA	NA	NA
Kdm5b	23.1262	24.5136	23.5948	22.9659	NA	NA	NA	NA
Khdrbs1	27.736	28.0735	27.2922	27.2043	NA	NA	NA	NA
Khdrbs2	27.736	28.0735	27.2922	27.2043	NA	NA	NA	NA
Khdrbs3	23.3548	NA	NA	24.4988	NA	NA	NA	NA
Khsrp	27.3746	27.828	28.5922	27.3734	NA	18.8787	NA	20.1237
Kif18b	22.6459	23.3784	NA	NA	NA	NA	NA	NA
Kif20a	24.9699	25.5062	24.7999	24.0051	NA	NA	NA	NA
Kif20b	22.0626	22.8649	22.8664	22.484	NA	NA	NA	NA
Kif22	23.9636	23.8822	23.5704	23.1174	NA	NA	NA	NA
Kif23	23.7582	23.677	21.4402	22.0172	NA	NA	NA	NA
Kif2c	NA	23.6635	NA	NA	NA	NA	NA	NA
Kif4	23.7969	23.9695	23.7828	23.2496	NA	NA	NA	NA
Kif6	23.7969	23.9695	23.7828	23.2496	NA	NA	NA	NA
Kifc1	24.545	24.8131	23.137	20.9587	NA	NA	NA	NA
Klf4	22.3994	21.8773	23.2844	22.4244	NA	NA	NA	NA
Klf5	NA	NA	22.8832	NA	NA	NA	NA	NA
Kmt2b	NA	22.3302	23.0623	22.7317	NA	NA	NA	NA
Knl1	22.0262	23.3207	20.7411	NA	NA	NA	NA	NA
Knop1	NA	22.8064	23.5842	23.2035	NA	NA	22.3191	22.0676
Kpna2	24.1001	25.0728	24.7988	24.5089	NA	NA	22.3797	22.198
Kpna3	24.5073	25.2239	25.518	24.8463	NA	NA	NA	NA
Kpna6	NA	23.4403	23.0023	23.1056	NA	NA	NA	NA
Kpnb1	23.7235	24.2372	24.5086	24.4177	NA	NA	NA	NA
Kri1	NA	NA	23.0796	22.6281	NA	NA	NA	NA
Krt31	22.9198	NA	NA	NA	NA	23.0107	23.0704	22.1891
Krt33a	22.9198	NA	NA	NA	NA	23.0107	23.0704	22.1891
Krt33b	22.9198	NA	NA	NA	NA	23.0107	23.0704	22.1891
Krt34	22.9198	NA	NA	NA	NA	23.0107	23.0704	22.1891
Krt74	30.4725	28.9526	28.9509	29.1629	31.4307	30.9162	30.723	29.9859
Krt80	23.3019	NA	NA	NA	23.5869	23.5167	22.6149	22.6473
Ktn1	NA	22.8161	23.3415	22.7944	NA	NA	NA	NA
Kxd1	28.6031	27.9663	28.0493	28.0773	27.4706	28.2239	28.2324	27.9936
L1td1	24.5243	23.8294	26.0301	25.4799	NA	NA	23.0016	22.4985
Lancl1	NA	23.3914	22.4887	23.7217	NA	NA	NA	NA
Lap3	22.1989	NA	23.4247	25.024	21.8909	21.7759	NA	22.5984
Larp1	21.7252	NA	22.0784	NA	NA	NA	NA	NA
Larp1b	21.7252	NA	22.0784	NA	NA	NA	NA	NA
Larp4	23.1545	23.1725	23.1695	NA	NA	NA	NA	NA
Larp7	22.6992	23.3014	23.6553	23.5004	NA	NA	NA	20.707
Lars	22.5689	23.0233	22.5116	22.2643	NA	NA	NA	NA
Lars1	22.5689	23.0233	22.5116	22.2643	NA	NA	NA	NA
Las1l	24.31	24.2989	24.0009	23.3911	NA	NA	NA	NA
Lasp1	24.5014	25.4761	25.872	24.5365	NA	NA	NA	NA
Lbr	24.7418	NA	NA	NA	22.9182	22.3017	NA	21.7105
Ldha	26.0202	26.1884	26.4031	25.9846	22.9872	NA	24.075	23.3953
Ldhc	26.0202	26.1884	26.4031	25.9846	22.9872	NA	24.075	23.3953
Lemd3	22.3016	NA	22.4437	NA	NA	NA	NA	NA
Leng8	22.806	22.8905	22.5178	NA	NA	NA	NA	NA
Leo1	NA	23.6911	23.5901	23.5693	NA	NA	NA	NA
Lgals1	NA	23.137	21.7272	NA	23.1341	23.2666	22.16	22.3959
Lgals3	23.107	22.8939	NA	NA	NA	NA	NA	NA
Lig1	24.864	25.9451	25.5249	25.2933	NA	NA	20.1834	NA
Lig3	22.295	22.6151	NA	22.0915	NA	NA	NA	NA
Lin28a	NA	22.8459	23.5187	23.9441	NA	NA	21.952	22.4211
Lmnb1	26.2356	26.1661	26.6535	26.7102	20.438	NA	20.339	20.7655
Lsm3	23.4589	24.5098	24.9911	24.7643	NA	NA	NA	NA
Lta4h	NA	22.8039	23.145	NA	NA	NA	NA	NA
Luc7l	24.4013	24.0823	25.0801	24.7028	NA	23.2491	23.3981	24.3808
Luc7l2	24.2776	23.579	24.5727	24.1275	NA	23.5715	NA	23.9131
Luc7l3	23.7204	23.3567	24.1849	23.6778	22.8791	22.7242	22.7046	23.4008
Lyar	24.2956	24.4573	25.0116	24.8163	23.7273	22.7525	23.5098	22.6274
Macroh2a1	NA	NA	NA	NA	23.9194	23.7415	23.1836	NA
Mad1l1	NA	22.766	22.5095	NA	NA	NA	NA	NA
Map1b	NA	NA	22.0403	22.2113	NA	NA	NA	NA
Map1s	NA	NA	23.032	22.394	NA	NA	NA	NA
Map4	23.9694	23.0476	23.5516	23.6568	NA	NA	NA	NA
Mapk1	NA	23.2894	24.072	23.0429	NA	NA	NA	NA
Mapk1ip1l	NA	24.1903	25.1769	24.6721	NA	NA	NA	NA
Mapre1	23.326	23.3624	23.4317	22.816	NA	NA	NA	NA
Mapre2	23.326	23.3624	23.4317	22.816	NA	NA	NA	NA
Mapre3	23.326	23.3624	23.4317	22.816	NA	NA	NA	NA
Mast1	22.997	24.5813	23.4029	22.781	NA	NA	NA	NA
Mast2	22.997	24.5813	23.4029	22.781	NA	NA	NA	NA
Mast3	22.997	24.5813	23.4029	22.781	NA	NA	NA	NA
Mast4	22.997	24.5813	23.4029	22.781	NA	NA	NA	NA
Mastl	22.997	24.5813	23.4029	22.781	NA	NA	NA	NA
Mat1a	24.0745	24.219	24.7624	24.4584	NA	NA	21.6905	NA
Mat2a	24.0745	24.219	24.7624	24.4584	NA	NA	21.6905	NA
Matr3	26.782	27.2351	26.4921	26.5326	NA	NA	19.6514	19.7123
Mbd3	23.1007	23.5548	NA	NA	NA	NA	NA	NA
Mccc1	29.0638	26.7887	26.6455	26.9306	28.7406	28.7622	28.251	28.0928
Mcm2	27.5851	27.988	27.8421	27.2614	19.8704	20.1803	21.3284	19.2729
Mcm3	26.9383	27.458	27.5507	27.1195	NA	NA	18.5259	17.8792
Mcm4	25.7617	26.8926	25.9132	24.9265	NA	19.1477	19.3697	18.8833
Mcm5	25.1553	26.5589	26.2975	25.0975	NA	NA	NA	20.104
Mcm6	24.7791	26.4955	25.1395	25.3808	NA	20.1576	18.0906	19.7104
Mcm7	25.1828	25.5909	24.6236	24.184	NA	NA	NA	NA
Mcm8	25.7617	26.8926	25.9132	24.9265	NA	19.1477	19.3697	18.8833
Mcmbp	24.6649	25.1807	25.2866	25.1158	NA	NA	NA	NA
Mdc1	23.3753	22.9134	23.8559	23.6041	NA	NA	NA	NA
Mdn1	25.4932	24.8709	21.1008	21.6131	NA	NA	NA	NA
Med1	21.8324	NA	21.973	21.2004	NA	NA	NA	NA
Metap1	24.0596	23.7582	23.4686	23.9776	NA	NA	NA	NA
Mettl16	NA	22.6243	23.1959	22.8527	NA	NA	NA	NA
Mfap1a	22.5321	23.5286	24.382	23.0949	NA	NA	NA	NA
Mfap1b	22.5321	23.5286	24.382	23.0949	NA	NA	NA	NA
Mga	22.7918	23.1658	23.5884	23.2106	NA	NA	NA	NA
Mideas	22.5752	22.5689	22.8472	22.3616	NA	NA	NA	NA
Mis18bp1	22.5778	22.2244	NA	NA	NA	NA	NA	NA
Mki67	24.4866	24.6235	25.4542	25.599	20.9678	21.3531	20.7896	22.0204
Mmtag2	21.7652	NA	22.6688	22.4949	22.4219	22.8438	22.5144	22.6866
Mnat1	NA	NA	22.5864	22.2429	NA	NA	NA	NA
Morc3	24.9257	24.786	24.5357	24.409	NA	NA	NA	NA
Morf4l1	22.8019	23.0116	24.0247	23.0849	NA	NA	NA	NA
Mphosph8	NA	22.0766	NA	22.1707	NA	NA	NA	NA
Mre11	NA	NA	22.5875	NA	NA	NA	NA	NA
Mre11a	NA	NA	22.5875	NA	NA	NA	NA	NA
Msh2	25.6062	25.9798	25.3021	25.1947	NA	NA	NA	NA
Msh6	26.1151	26.8303	25.359	25.0042	18.5477	19.9107	18.1319	20.0422
Msn	23.4692	23.4767	23.2739	NA	NA	NA	NA	NA
Mta1	NA	NA	NA	22.8586	NA	NA	NA	NA
Mta2	25.0572	25.1621	24.3967	24.0755	NA	NA	NA	NA
Mta3	23.3925	22.8553	23.0288	22.7044	NA	NA	NA	NA
Mtap	22.6039	23.3087	23.7347	23.2413	NA	NA	NA	NA
Mtf2	23.3978	23.752	23.2795	23.0208	NA	NA	NA	NA
Mthfd1	23.6975	24.3992	23.7353	23.4993	20.251	NA	NA	19.5341
Mthfd1l	NA	NA	21.6186	NA	21.4231	NA	NA	NA
Mtrex	23.4129	23.8252	23.8826	23.5582	NA	NA	NA	NA
Mybbp1a	25.0059	25.1917	24.9504	24.846	25.469	25.525	24.8111	24.4477
Myef2	23.2691	23.5525	23.0303	23.0955	NA	NA	NA	NA
Myh11	22.7357	22.5909	NA	21.7265	NA	NA	20.638	NA
Myh9	22.7357	22.5909	NA	21.7265	NA	NA	20.638	NA
N4bp1	NA	22.5594	23.7267	23.5578	NA	NA	NA	NA
Naca	NA	NA	23.2529	NA	NA	24.3316	23.9302	24.5913
Nacc1	23.7863	24.6396	23.8075	22.6463	NA	NA	NA	NA
Nacc2	23.7863	24.6396	23.8075	22.6463	NA	NA	NA	NA
Naf1	23.4657	23.5107	24.3861	23.9669	NA	NA	NA	NA
Nampt	23.4952	23.7118	NA	NA	NA	NA	NA	NA
Nans	NA	22.0955	22.4901	NA	NA	NA	NA	NA
Nap1l1	24.4698	24.479	22.723	23.6631	NA	NA	23.3488	23.2658
Nap1l4	24.4698	24.479	22.723	23.6631	NA	NA	23.3488	23.2658
Nars	NA	22.5204	22.9449	NA	NA	NA	NA	NA
NARS1	NA	22.5204	22.9449	NA	NA	NA	NA	NA
Nasp	27.7297	27.8838	28.8282	28.4645	21.0383	20.0437	21.6568	20.7987
Nat10	22.1306	22.6653	NA	NA	NA	22.2607	NA	NA
Nbn	NA	22.1348	22.4462	22.0967	NA	NA	NA	NA
Ncapd2	23.4119	22.8353	24.1226	23.7591	NA	NA	NA	NA
Ncapg	22.9948	23.0059	22.9498	NA	NA	NA	NA	NA
Ncaph	22.6463	22.1028	22.6287	22.6067	NA	NA	NA	NA
Ncaph2	22.3319	22.826	22.8338	22.3444	NA	NA	NA	NA
Ncbp1	22.6701	22.9516	NA	NA	NA	NA	NA	NA
Ncl	27.1894	27.1688	27.7291	27.7321	27.265	27.5935	27.1679	27.7714
Ncoa3	23.5094	23.1192	24.4263	23.7688	NA	NA	NA	NA
Ncoa5	23.1447	23.6117	23.6298	22.9191	NA	NA	NA	NA
Ncor2	NA	NA	22.9771	NA	NA	NA	NA	NA
Nedd4	24.4921	24.2734	25.3819	24.8314	NA	NA	20.2164	20.2267
Nelfa	24.3968	24.9968	25.154	23.9367	NA	NA	NA	NA
Nelfe	NA	22.0343	22.9922	22.3938	NA	NA	NA	NA
Nfatc2ip	23.3828	23.3922	23.5275	23.0189	NA	NA	NA	NA
Nhp2	NA	22.4316	22.3032	22.8196	NA	NA	NA	NA
Nifk	23.5137	22.9886	23.5165	23.1776	24.1185	24.3819	23.5282	23.7025
Nipbl	23.7853	23.6288	23.6453	23.437	NA	NA	NA	NA
Nme1	23.2547	23.3724	NA	23.2004	24.5529	23.5426	24.0354	24.1419
Nme2	23.2547	23.3724	NA	23.2004	24.5529	23.5426	24.0354	24.1419
Nmt1	22.5842	22.6168	NA	22.3934	NA	NA	NA	NA
Nmt2	22.5842	22.6168	NA	22.3934	NA	NA	NA	NA
Nol10	21.4344	21.3213	NA	NA	NA	NA	NA	NA
Nol11	NA	22.6136	22.8126	22.5189	NA	NA	NA	NA
Nol6	23.5619	23.1	23.53	23.0309	NA	NA	NA	NA
Nol8	24.2063	24.2502	24.5045	24.4901	NA	NA	NA	NA
Nol9	24.7033	24.6692	24.0687	23.5642	NA	NA	NA	NA
Nolc1	23.6959	24.2114	NA	23.4271	24.1126	NA	24.223	24.5356
Nono	25.0801	26.2024	25.4977	25.3836	23.8266	23.4449	22.2267	22.2924
Nop14	22.732	23.2094	23.8827	22.8445	22.3682	NA	NA	22.1982
Nop16	NA	23.3967	24.4788	23.1567	23.0251	NA	23.3743	22.2943
Nop2	24.2461	24.1453	24.346	24.1652	24.8126	24.8457	24.1139	24.1052
Nop56	23.8769	24.056	23.9717	23.6733	23.6697	23.6491	23.7273	23.8475
Nop58	25.1514	25.698	25.2133	25.2225	23.4935	24.1186	23.7681	23.7846
Nosip	22.5172	23.4977	22.8898	NA	NA	NA	NA	NA
Npepps	22.2801	21.57	22.2657	22.3357	NA	NA	NA	NA
Npm1	27.7502	27.4467	26.9358	27.7539	27.0733	26.8736	26.4618	26.8201
Npm3	25.0962	24.9209	24.7998	24.9944	NA	24.4687	NA	24.444
Nqo1	22.8255	22.8163	NA	NA	NA	NA	NA	NA
Nrd1	22.5452	22.4733	23.1218	22.3841	NA	NA	NA	NA
Nrdc	22.5452	22.4733	23.1218	22.3841	NA	NA	NA	NA
Nsd1	22.076	23.4425	24.479	24.237	NA	NA	NA	NA
Nsfl1c	23.1208	23.4568	24.4535	23.6613	NA	NA	NA	NA
Nsrp1	NA	23.1235	23.8281	22.7402	NA	NA	NA	NA
Nsun2	24.0163	25.2975	24.5137	24.789	NA	NA	20.7979	NA
Nub1	23.1736	23.4594	NA	22.5351	NA	NA	NA	NA
Nubp1	NA	21.4868	22.8612	NA	NA	NA	NA	NA
Nucks1	NA	NA	23.2252	NA	NA	NA	NA	NA
Nudcd1	22.6821	23.2755	23.1755	23.0015	NA	NA	NA	NA
Nudt21	23.5669	23.7843	24.0826	23.6539	NA	NA	NA	NA
Nufip2	22.913	22.3331	NA	22.7945	22.5509	22.932	NA	22.747
Numa1	24.9551	25.4417	24.6927	24.6078	21.0488	19.4036	20.3708	19.8007
Nup107	23.0913	22.706	NA	NA	NA	NA	NA	NA
Nup153	25.2179	25.296	25.647	25.3952	NA	NA	NA	NA
Nup155	24.2585	24.0574	20.3007	20.919	NA	NA	NA	NA
Nup160	22.9076	24.6862	22.8363	21.0586	NA	NA	NA	NA
Nup205	23.6456	22.9508	NA	NA	NA	NA	NA	NA
Nup214	22.322	22.1079	NA	NA	NA	NA	NA	NA
Nup50	23.5263	23.7905	24.518	24.3672	NA	NA	NA	NA
Nup85	23.7736	26.4761	24.2475	23.2425	NA	NA	NA	NA
Nup93	23.0597	23.1596	21.8789	NA	NA	NA	NA	NA
Nup98	23.827	24.0103	23.2896	22.15	NA	NA	NA	NA
Nusap1	22.4964	23.0053	24.1071	23.5031	NA	NA	21.6886	NA
Nvl	22.9191	23.8639	23.4364	21.6746	NA	NA	NA	NA
Nxf1	25.216	25.819	25.1608	24.9047	NA	NA	NA	NA
Ogt	24.2135	24.0136	24.3405	24.4602	NA	NA	NA	NA
Orc1	23.013	23.9466	NA	NA	NA	NA	NA	NA
Orc2	23.4689	24.2728	NA	NA	NA	NA	NA	NA
Orc3	23.1526	22.6563	21.4665	NA	NA	NA	NA	NA
Otub1	23.6484	23.643	23.8025	23.7467	NA	NA	NA	NA
Otud4	23.7296	23.0702	22.9601	22.8562	NA	NA	NA	NA
P4hb	22.5786	22.5438	22.9574	NA	NA	NA	NA	NA
Pa2g4	NA	NA	NA	NA	23.1603	22.6655	22.9327	NA
Pabpc1	25.8057	25.3546	23.6612	23.9773	24.0181	23.8718	23.8041	23.292
Pabpc1l	25.8057	25.3546	23.6612	23.9773	24.0181	23.8718	23.8041	23.292
Pabpc2	25.8057	25.3546	23.6612	23.9773	24.0181	23.8718	23.8041	23.292
Pabpc4	22.7922	22.9799	22.2399	NA	NA	NA	NA	NA
Pabpc5	25.8057	25.3546	23.6612	23.9773	24.0181	23.8718	23.8041	23.292
Pabpc6	25.8057	25.3546	23.6612	23.9773	24.0181	23.8718	23.8041	23.292
Pabpn1	25.1883	25.8881	26.5633	26.1581	NA	NA	21.9474	21.0889
Paf1	NA	23.1137	22.0478	22.2925	NA	NA	NA	NA
Paics	24.4012	24.2526	23.6931	23.9686	NA	NA	NA	22.162
Pak1ip1	21.8253	21.4903	22.2659	22.0281	NA	NA	21.0735	NA
Papola	23.5983	24.2483	NA	21.2556	NA	NA	NA	NA
Papolb	23.5983	24.2483	NA	21.2556	NA	NA	NA	NA
Parg	23.3833	NA	22.6881	NA	NA	NA	NA	NA
Parn	23.166	23.5611	23.2977	22.8642	NA	NA	NA	NA
Pbrm1	23.2844	22.7988	22.7943	22.2416	NA	NA	NA	NA
Pc	30.5772	29.4851	28.1765	28.7177	31.5139	31.4408	29.9919	30.0148
Pcbp1	27.2877	27.5374	27.7393	27.4453	22.1038	22.8195	22.8487	23.1481
Pcbp2	26.2604	26.7386	25.3164	24.8662	21.9755	NA	22.3956	22.2335
Pcbp3	26.2604	26.7386	25.3164	24.8662	21.9755	NA	22.3956	22.2335
Pcbp4	27.2877	27.5374	27.7393	27.4453	22.1038	22.8195	22.8487	23.1481
Pcca	29.3611	28.5236	28.6732	29.1849	30.6462	30.5919	30.2197	30.3476
Pcm1	22.231	21.8571	21.6993	22.9448	NA	NA	NA	NA
Pcna	23.601	24.7695	24.4799	24.3346	NA	23.3988	22.7129	22.4772
Pcx	30.5772	29.4851	28.1765	28.7177	31.5139	31.4408	29.9919	30.0148
Pcyt1a	22.1686	22.5111	NA	NA	NA	NA	NA	NA
Pcyt1b	22.1686	22.5111	NA	NA	NA	NA	NA	NA
Pdcd11	23.5744	24.6407	21.0409	21.748	NA	NA	NA	NA
Pdcd4	NA	23.3651	NA	NA	NA	NA	NA	NA
Pdcd5	NA	NA	23.3343	23.0664	NA	NA	NA	NA
Pdcd6ip	24.2631	23.6395	21.9635	22.7557	NA	NA	NA	NA
Pdia3	22.9208	24.239	22.6091	22.1325	22.1211	22.5586	22.6315	22.0741
Pdia6	22.4417	22.2068	22.6712	22.2476	NA	NA	NA	NA
Pdlim1	23.7206	23.9988	23.4427	NA	NA	NA	NA	NA
Pds5a	24.0551	24.1545	23.8466	23.309	NA	NA	NA	NA
Pebp1	23.6756	23.5055	24.9017	24.9825	NA	22.8031	NA	22.5325
Pef1	NA	23.2148	22.9482	NA	NA	NA	NA	NA
Peg3	NA	22.0706	22.5532	NA	NA	NA	NA	NA
Pelp1	24.1163	24.7847	23.1824	23.8416	NA	NA	NA	NA
Pes1	23.3518	23.6981	22.2902	21.7534	NA	NA	NA	NA
Pfas	24.8391	25.4356	25.0379	25.2872	NA	NA	NA	NA
Pfkl	NA	22.2502	NA	NA	NA	NA	NA	NA
Pfkp	22.8348	22.5109	22.7438	22.7306	NA	NA	NA	NA
Pfn1	24.3565	24.793	25.2988	25.1271	NA	NA	NA	23.2536
Pgam1	24.2582	24.2182	23.8715	24.2323	23.8183	23.0706	23.5875	23.6969
Pgam2	24.2582	24.2182	23.8715	24.2323	23.8183	23.0706	23.5875	23.6969
Pgd	23.1525	23.2635	23.2316	23.3107	NA	NA	NA	NA
Pgk1	23.3671	23.1933	23.3712	23.957	23.1132	23.05	NA	22.9781
Pgk2	23.3671	23.1933	23.3712	23.957	23.1132	23.05	NA	22.9781
Pgp	22.9573	22.5316	23.506	24.3727	NA	NA	NA	NA
Phax	22.9445	24.1901	24.7265	24.1919	NA	NA	NA	NA
Phc1	22.4751	21.6436	22.5388	23.1572	NA	NA	NA	NA
Phf3	22.9231	24.1741	24.8428	24.1173	NA	NA	NA	NA
Phgdh	NA	22.34	22.8058	22.8562	NA	NA	NA	NA
Pin1	NA	23.5691	25.4127	26.1212	NA	NA	NA	NA
Pin1rt1	NA	23.5691	25.4127	26.1212	NA	NA	NA	NA
Pklr	25.5404	25.7186	25.9069	26.8669	24.3276	24.9042	24.9028	25.4078
Pkm	25.5404	25.7186	25.9069	26.8669	24.3276	24.9042	24.9028	25.4078
Pkp1	23.265	NA	NA	NA	NA	23.5784	23.5574	NA
Plaa	23.6954	23.7074	24.1625	23.6284	NA	NA	NA	NA
Platr25	NA	24.0977	23.8506	NA	NA	NA	NA	NA
Plin3	23.4936	23.491	24.3032	24.6078	NA	NA	NA	NA
Plrg1	23.9757	24.3733	24.4914	23.9199	NA	NA	NA	NA
Plvap	25.5986	26.453	25.7798	25.4807	21.426	20.8203	20.6794	20.8567
Pml	25.0808	25.6423	24.7751	24.7563	NA	NA	NA	NA
Pnn	22.9768	22.6048	23.2386	23.2827	NA	NA	NA	NA
Pogz	23.3047	24.0327	22.6146	22.8677	NA	NA	NA	NA
Pola1	24.2317	24.4891	24.2014	23.9242	NA	NA	NA	NA
Pola2	22.4471	NA	NA	NA	NA	NA	NA	NA
Pold1	25.3698	25.0847	23.5984	24.0057	NA	NA	NA	NA
Poldip3	23.0708	23.5338	24.0262	23.1974	NA	NA	NA	NA
Pole	23.0993	23.004	NA	NA	NA	NA	NA	NA
Polr1a	22.6926	23.814	22.5722	22.02	NA	NA	NA	NA
Polr2a	25.837	25.7729	26.1893	25.9144	NA	NA	NA	NA
Polr2b	23.5317	24.2316	23.1144	22.4675	NA	NA	NA	NA
Pom121	NA	22.4408	22.5146	22.2011	NA	NA	NA	NA
Pop1	23.1531	25.1242	24.7327	24.3638	20.9984	NA	NA	20.0854
Pou5f1	23.6846	24.6836	26.0186	25.5482	NA	NA	NA	NA
Ppa1	23.8419	23.8038	24.2381	23.7093	NA	NA	NA	NA
Ppat	23.0081	23.3761	23.7333	23.5109	NA	NA	NA	NA
Ppia	24.2896	24.2069	24.6771	25.3772	26.0752	26.3225	25.7116	26.3585
Ppie	NA	22.78	23.1134	NA	NA	NA	NA	NA
Ppig	23.2586	23.4948	23.7508	23.9584	22.9722	23.1322	23.1305	23.8698
Ppil2	NA	23.3086	NA	NA	NA	NA	NA	NA
Ppil4	22.974	23.3781	23.9861	23.4473	NA	NA	NA	NA
Ppm1g	24.8362	25.092	25.7935	25.5141	NA	NA	NA	NA
Ppp1ca	23.1048	23.5	23.5597	23.4802	NA	NA	NA	NA
Ppp1cb	NA	24.5286	24.1549	24.548	NA	NA	NA	NA
Ppp1r10	23.0859	23.2669	23.8378	23.0761	NA	NA	NA	NA
Ppp1r12a	NA	NA	22.0284	NA	NA	NA	NA	NA
Ppp1r12b	NA	NA	22.0284	NA	NA	NA	NA	NA
Ppp1r2	NA	NA	23.2691	22.6809	NA	NA	NA	NA
Ppp1r8	23.5658	24.6481	24.4543	23.6193	NA	NA	NA	NA
Ppp2ca	24.6041	25.1408	24.8237	24.3924	NA	NA	NA	NA
Ppp2r1a	24.2076	24.9181	24.0458	24.7506	NA	NA	NA	NA
Ppp2r2a	23.1517	23.3233	23.6603	23.7361	NA	NA	22.8598	23.5627
Ppp2r2b	23.1517	23.3233	23.6603	23.7361	NA	NA	22.8598	23.5627
Ppp2r2c	23.1517	23.3233	23.6603	23.7361	NA	NA	22.8598	23.5627
Ppp2r5c	22.2111	22.6871	22.0852	NA	NA	NA	NA	NA
Ppp2r5d	22.2111	22.6871	22.0852	NA	NA	NA	NA	NA
Ppp4c	23.844	24.6463	24.1725	24.0617	NA	NA	NA	NA
Ppp4r2	22.6578	22.5716	23.6887	23.3653	NA	NA	NA	NA
Ppp4r3a	NA	NA	23.6813	22.9276	NA	NA	NA	NA
Ppp6r3	NA	21.8128	22.7989	22.4796	NA	NA	NA	NA
Pqbp1	NA	23.0197	22.9078	23.0546	NA	NA	NA	NA
Prcc	23.5079	23.6721	24.223	24.0626	NA	NA	NA	NA
Prdx1	28.1568	28.0611	28.1123	28.0888	24.5555	24.6675	24.9729	25.2426
Prdx2	27.6807	27.5165	26.8184	27.3385	NA	24.0909	NA	24.1879
Prdx4	NA	27.804	28.2191	28.0569	NA	NA	NA	NA
Prdx6	24.0811	24.2253	23.7782	23.9076	NA	NA	NA	NA
Prdx6b	24.0811	24.2253	23.7782	23.9076	NA	NA	NA	NA
Prep	22.7008	23.0903	23.2542	22.3818	NA	NA	NA	NA
Prim2	NA	22.9235	NA	NA	NA	NA	NA	NA
Prmt1	25.5682	25.8952	26.7588	26.1539	NA	NA	NA	NA
Prmt8	25.5682	25.8952	26.7588	26.1539	NA	NA	NA	NA
Prpf19	22.532	23.7808	22.3879	22.938	NA	NA	NA	NA
Prpf3	NA	22.3989	22.9334	22.744	NA	NA	NA	NA
Prpf31	23.3294	23.8235	23.3444	NA	NA	NA	NA	NA
Prpf39	22.7846	23.0206	22.9234	22.4521	NA	NA	NA	NA
Prpf4	23.1725	23.5628	23.3216	23.4727	NA	NA	NA	NA
Prpf40a	24.4968	25.0127	25.0334	24.4615	NA	NA	NA	22.0152
Prpf40b	24.4968	25.0127	25.0334	24.4615	NA	NA	NA	22.0152
Prpf4b	22.9559	23.1169	22.5244	22.1677	NA	21.8132	NA	22.4997
Prpf6	24.2382	24.8158	23.7001	23.0301	NA	NA	NA	NA
Prpf8	25.7037	25.8565	25.0448	24.7496	NA	NA	NA	NA
Prr12	NA	22.1023	23.7351	22.7951	NA	NA	NA	NA
Prr14l	NA	22.3727	NA	21.9224	NA	NA	NA	NA
Prrc2c	22.7803	21.6393	22.2287	22.4543	NA	21.4127	NA	21.8174
Prune1	22.4277	22.375	23.1908	22.8339	NA	NA	NA	NA
Psip1	23.7907	23.5112	24.0469	24.1443	23.2717	23.4599	22.8995	23.7708
Psmc1	23.3603	23.5882	23.0546	23.6435	NA	22.612	NA	NA
Psmc2	23.494	24.5665	24.4057	23.9634	NA	NA	NA	NA
Psmc3	23.0053	24.0855	23.4558	23.411	NA	NA	NA	NA
Psmc5	NA	23.3456	NA	23.1452	NA	NA	NA	NA
Psmc6	22.113	23.3968	NA	22.3371	NA	NA	NA	NA
Psmd1	22.7156	23.1237	23.1648	22.85	NA	NA	NA	NA
Psmd11	23.3289	23.3101	23.3202	NA	NA	NA	NA	NA
Psmd13	22.7322	23.7748	23.1564	22.7298	NA	NA	NA	NA
Psmd2	23.0501	24.1133	23.7613	23.0535	NA	NA	NA	NA
Psmd4	24.0929	23.9529	24.3194	24.0393	NA	NA	NA	NA
Psme3	23.6094	24.1461	24.6042	24.0094	NA	NA	NA	NA
Psme3ip1	23.603	24.1975	24.619	23.8853	NA	NA	NA	NA
Psmg1	NA	22.9301	23.3903	NA	NA	NA	NA	NA
Pspc1	23.6003	24.1621	23.6962	23.3413	NA	NA	NA	NA
Ptbp1	26.4792	26.15	26.0259	26.4219	22.2708	NA	21.7629	21.4371
Ptges3	23.2536	24.2826	24.4798	23.9652	NA	24.1718	23.9692	24.2671
Ptgs2	22.9953	25.1102	21.1908	NA	NA	NA	NA	NA
Ptk6	22.9436	23.0435	22.8231	23.2976	NA	NA	NA	21.4381
Ptma	NA	NA	25.4055	24.7803	NA	25.0775	NA	25.4586
Ptprb	26.4792	26.15	26.0259	26.4219	22.2708	NA	21.7629	21.4371
Puf60	NA	23.0717	23.3601	23.3312	NA	NA	NA	NA
Pum3	22.5842	22.485	23.0841	23.0282	NA	22.794	22.1113	22.7773
Pus7	22.9317	22.854	23.3419	23.2601	NA	NA	NA	NA
Pwp1	NA	23.527	NA	23.1326	NA	NA	NA	NA
Pwwp3a	NA	22.987	23.2125	22.5585	NA	NA	NA	NA
Qk	23.2099	23.589	24.1286	23.8648	NA	NA	NA	NA
Qki	23.2099	23.589	24.1286	23.8648	NA	NA	NA	NA
Qrich1	24.3151	24.6534	24.1444	23.8478	NA	NA	NA	NA
Qser1	22.5806	22.313	24.3338	23.559	NA	NA	NA	NA
Racgap1	24.6099	24.6923	25.1685	24.8397	NA	NA	NA	NA
Rack1	24.2147	24.896	24.2937	24.3297	23.4805	24.1072	23.9649	23.844
Rad21	NA	22.5302	22.636	22.4617	NA	NA	NA	NA
Raly	22.5142	23.5744	23.8325	24.1666	NA	NA	NA	NA
Ramac	24.0032	24.1578	24.1716	NA	NA	NA	NA	NA
Ran	25.1958	26.0624	25.5408	25.8987	24.3308	23.8272	23.8943	24.2079
Ranbp1	NA	NA	23.3489	23.0646	NA	NA	22.9755	22.7367
Ranbp2	24.5989	24.3676	22.8497	22.8061	NA	NA	NA	NA
Ranbp3	24.1007	24.6466	25.1408	25.1017	NA	NA	NA	NA
Ranbp6	22.4666	23.8264	24.5266	24.4101	NA	NA	NA	NA
Rangap1	22.8599	22.6086	NA	21.9939	NA	NA	NA	NA
Rars1	23.2589	23.6213	22.4058	21.8111	NA	NA	NA	NA
Rasl2-9	25.1958	26.0624	25.5408	25.8987	24.3308	23.8272	23.8943	24.2079
Raver1	23.9603	24.3358	23.7128	23.7521	NA	NA	NA	NA
Rbbp4	24.3347	25.9399	26.2923	25.0076	NA	NA	NA	NA
Rbbp6	24.0507	23.8396	23.6004	23.2547	NA	NA	NA	NA
Rbbp7	24.3246	25.6354	25.7888	24.8853	NA	NA	NA	NA
Rbfox1	NA	23.3246	23.7467	23.2754	NA	NA	NA	NA
Rbfox2	NA	23.3246	23.7467	23.2754	NA	NA	NA	NA
Rbfox3	NA	23.3246	23.7467	23.2754	NA	NA	NA	NA
Rbm10	25.0191	25.0822	25.6947	25.0016	NA	NA	NA	NA
Rbm12	22.8704	23.1512	23.3931	22.4593	NA	NA	NA	NA
Rbm14	26.3545	27.47	26.0438	25.7998	NA	NA	NA	20.8858
Rbm15	23.8077	24.0158	23.5084	22.7649	NA	NA	NA	NA
Rbm17	24.2995	24.588	25.1242	24.3845	NA	NA	NA	NA
Rbm22	22.8745	23.4555	22.9817	23.0513	NA	NA	NA	NA
Rbm25	24.7952	25.6211	25.8206	25.1691	NA	NA	21.5428	20.9995
Rbm26	23.2297	23.7948	24.0978	24.0385	NA	NA	NA	NA
Rbm27	24.0945	24.7169	25.2572	24.9697	NA	NA	NA	NA
Rbm3	26.8001	27.4855	26.7572	27.0486	NA	NA	NA	23.1751
Rbm31y	27.7654	28.5121	28.7309	28.7747	NA	21.8751	21.7685	21.9441
Rbm33	22.8203	23.2448	23.2926	22.9861	NA	NA	NA	NA
Rbm34	NA	22.8837	NA	23.1567	23.565	23.5147	22.9174	NA
Rbm39	24.5596	24.5692	24.9381	24.5059	NA	23.7141	23.2285	24.1451
Rbm4	22.9475	22.9012	22.5683	21.7706	NA	NA	NA	NA
Rbm5	23.824	24.3158	24.7326	24.0846	NA	NA	NA	NA
Rbm6	23.0254	23.4611	24.3771	23.7492	NA	NA	NA	NA
Rbm8a	23.5755	24.7058	25.0087	24.6354	23.9507	23.5348	23.8672	24.0383
Rbm8a2	23.5755	24.7058	25.0087	24.6354	23.9507	23.5348	23.8672	24.0383
Rbmxl1	27.1751	29.1744	29.0689	28.3471	26.089	24.9991	24.8377	25.0067
Rbmxl2	25.6229	27.6563	28.6753	27.7291	23.663	23.4301	22.9863	22.8097
Rbpj	24.6831	25.0787	26.6576	25.7173	NA	NA	NA	20.6045
Rbpms	NA	22.5346	23.4861	23.3862	NA	NA	NA	NA
Rbpms2	23.6797	24.0323	23.4251	23.3896	NA	NA	NA	NA
Rcc2	25.6013	25.9869	26.7969	26.4444	24.215	24.966	24.7658	25.5674
Rcor2	NA	NA	NA	22.7279	NA	NA	NA	NA
Rdx	23.4692	23.4767	23.2739	NA	NA	NA	NA	NA
Resf1	22.5206	23.9297	24.8211	24.3299	NA	NA	NA	NA
Rest	NA	NA	23.2514	22.5458	NA	NA	NA	NA
Rex2	25.537	26.1264	26.876	26.159	NA	NA	20.5315	NA
Rfc1	24.3322	24.4559	23.6853	23.3773	NA	NA	NA	NA
Rfc3	21.5006	21.727	NA	NA	NA	NA	NA	NA
Rfx1	23.2363	23.3734	23.9438	23.405	NA	NA	NA	NA
Rhoa	NA	NA	22.8732	22.2995	NA	NA	NA	NA
Rhob	NA	NA	22.8732	22.2995	NA	NA	NA	NA
Rhoc	NA	NA	22.8732	22.2995	NA	NA	NA	NA
Rif1	25.0361	25.7552	26.6005	26.225	NA	NA	18.0931	19.4607
Ring1	22.9793	NA	NA	NA	NA	NA	NA	NA
Rnaseh2b	NA	NA	22.5267	21.8305	NA	NA	NA	NA
Rnf113a2	NA	22.8411	23.7396	23.1798	NA	NA	NA	NA
Rnf2	22.9793	NA	NA	NA	NA	NA	NA	NA
Rnf40	21.8997	22.2669	23.0523	21.6562	NA	NA	NA	NA
Rnh1	22.342	23.2896	NA	NA	NA	NA	NA	NA
Rnmt	23.4819	24.5273	24.3398	24.2005	NA	NA	NA	NA
Rnps1	23.9822	23.2128	24.1281	23.4434	23.8953	24.199	23.4061	23.992
Rpa1	25.442	25.7457	25.0054	25.0213	NA	NA	NA	NA
Rpa2	24.7617	25.2121	24.9806	24.3282	NA	NA	NA	NA
Rpf2	22.2791	NA	NA	NA	23.2997	23.4522	NA	22.6114
Rpl10	25.6967	25.7092	25.817	25.9632	26.445	26.5231	26.9711	26.6403
Rpl10a	23.1464	22.9272	22.7372	22.7402	NA	NA	24.7431	NA
Rpl11	NA	23.3624	24.0085	23.9112	NA	NA	23.9445	NA
Rpl12	NA	NA	22.1258	NA	23.0578	23.4417	23.1749	23.1662
Rpl13	24.758	24.6657	25.6828	26.206	26.757	26.6854	27.1732	27.2188
Rpl13a	23.4364	23.8239	24.7587	24.6018	24.4572	25.0914	25.7296	25.5036
Rpl14	24.8169	24.6862	25.0978	25.5329	26.7665	27.2056	27.4938	26.7584
Rpl15	25.0973	24.9265	26.0425	26.2246	26.8034	27.0785	26.9044	26.9829
Rpl17	25.6278	25.1902	26.6814	26.6506	27.1258	27.2668	27.6078	27.2871
Rpl18	25.4034	24.6266	25.7792	25.53	27.3853	27.8971	27.4174	27.5893
Rpl18a	25.2856	25.3915	25.1643	25.7996	26.9396	27.3417	26.9372	27.3535
Rpl19	24.9089	NA	NA	NA	26.9232	26.6046	26.7025	26.7177
Rpl21	25.0284	25.0659	25.371	26.0059	26.9146	26.5507	27.0313	27.2221
Rpl22	NA	NA	NA	NA	NA	NA	25.3591	NA
Rpl23	NA	23.7935	24.2505	25.1365	24.7959	25.7629	25.4163	25.3029
Rpl23a	26.2866	25.2947	26.9533	26.9837	27.6216	27.6298	28.0976	27.7642
Rpl24	26.6449	26.0041	25.9463	26.0729	27.7758	28.1611	27.8007	28.1679
Rpl26	24.6419	24.3846	25.147	25.026	26.1466	26.076	26.6884	26.5409
Rpl27	25.0886	24.4441	25.7662	26.0719	26.5459	26.6702	26.8173	26.7603
Rpl27a	26.5803	26.1688	27.2223	27.9639	27.8011	28.4416	27.6616	27.9717
Rpl28	NA	NA	NA	NA	25.3398	25.3965	26.134	25.9555
Rpl29	27.1118	26.2364	27.633	27.2834	28.4013	28.0763	29.2372	28.5465
Rpl3	24.7405	25.3864	24.9036	25.4299	26.327	26.1499	26.3081	26.3754
Rpl30	NA	22.9454	23.5202	NA	23.6581	23.849	24.1002	24.1902
Rpl31	24.7801	NA	24.7463	25.3253	26.4208	26.538	26.7727	26.6454
Rpl32	25.7537	25.5353	26.8704	26.5007	27.4725	27.7933	28.3048	28.1013
Rpl32-ps	25.7537	25.5353	26.8704	26.5007	27.4725	27.7933	28.3048	28.1013
Rpl34	25.0392	24.5966	25.5624	24.8077	26.8397	NA	27.1258	NA
Rpl35	25.4133	24.826	26.0547	26.1703	27.7775	26.8621	27.4805	27.7129
Rpl35a	NA	NA	NA	NA	24.9593	24.4779	25.3273	24.9929
Rpl36	25.1644	23.9954	24.8805	NA	26.5094	26.4479	26.1747	26.4638
Rpl36a	NA	NA	NA	NA	NA	27.1993	NA	NA
Rpl36a-ps1	NA	NA	NA	NA	NA	27.1993	NA	NA
Rpl37a	NA	NA	NA	25.2757	NA	25.6001	25.9338	25.8312
Rpl3l	24.7405	25.3864	24.9036	25.4299	26.327	26.1499	26.3081	26.3754
Rpl4	25.5628	25.5912	26.1141	26.087	27.157	27.3018	27.4452	27.1191
Rpl5	24.2876	24.6819	25.1148	25.2446	25.8028	26.0112	25.5518	25.5876
Rpl6	25.4215	24.7445	26.2714	26.2082	27.3928	27.4611	27.6109	27.4827
Rpl7	24.3104	24.6659	25.1711	25.272	27.5156	26.9682	26.72	26.4732
Rpl7a	26.3939	25.8368	26.5407	26.615	27.861	27.9034	28.0743	27.9349
Rpl8	25.268	25.4592	26.6834	26.8164	27.0365	26.9924	27.4719	27.1525
Rpl9	NA	NA	NA	23.8425	NA	24.416	24.6368	24.7853
Rpl9-ps6	NA	NA	NA	23.8425	NA	24.416	24.6368	24.7853
Rplp0	NA	23.0898	22.9965	23.7855	23.6101	23.4329	24.5179	24.566
Rplp1	NA	24.8926	NA	25.5913	NA	NA	NA	25.3675
Rplp2	23.8495	23.4348	24.342	24.9244	24.8888	25.1883	25.3459	25.752
Rplp2-ps1	23.8495	23.4348	24.342	24.9244	24.8888	25.1883	25.3459	25.752
Rpp30	22.3828	22.9851	23.0836	22.3251	NA	NA	NA	NA
Rprd1b	22.7974	23.4584	22.9634	NA	NA	NA	NA	NA
Rprd2	21.5575	22.5803	23.4056	23.5724	NA	NA	NA	NA
Rps10	24.0397	23.8395	NA	NA	25.3563	25.2697	24.7578	25.0007
Rps11	23.7839	24.5112	24.4752	24.6385	25.638	26.0639	26.5959	26.2543
Rps12	24.3848	24.9746	24.9866	25.271	24.3839	25.1592	25.1198	25.5091
Rps13	22.7544	NA	22.2879	24.4954	25.0727	24.9142	25.5366	25.0725
Rps14	24.3733	24.6438	24.9027	25.0016	26.2388	25.8525	26.0686	25.9579
Rps15	NA	NA	NA	NA	24.6155	NA	25.1717	24.6098
Rps16	23.2345	23.3324	24.1974	24.2791	26.0825	25.7441	26.461	25.8378
Rps17	NA	22.6984	22.712	22.799	24.8819	23.8329	25.4975	25.1342
Rps18	25.3506	23.6836	24.4614	24.9147	26.2305	25.5561	26.4249	26.0077
Rps18-ps5	25.3506	23.6836	24.4614	24.9147	26.2305	25.5561	26.4249	26.0077
Rps18-ps6	25.3506	23.6836	24.4614	24.9147	26.2305	25.5561	26.4249	26.0077
Rps19	NA	NA	NA	22.9099	NA	24.2126	NA	23.8322
Rps2	23.935	24.1736	23.5577	23.3601	25.5818	24.9647	25.4017	25.3044
Rps20	23.0298	23.6769	NA	NA	24.4951	NA	24.8277	23.596
Rps21	22.2344	22.836	NA	23.6789	24.1536	24.2806	24.4024	24.4732
Rps23	25.5893	24.8151	25.7965	25.6576	26.4567	26.8182	26.7729	26.6628
Rps24	25.7667	25.1634	25.8728	26.5816	27.7301	27.7919	27.5362	27.748
Rps25	23.6536	23.5012	24.5379	25.1448	26.332	26.0078	26.7349	25.9877
Rps26	26.1977	25.9792	26.3263	26.5968	27.9049	27.2416	27.6122	27.3482
Rps27a	28.6031	27.9663	28.0493	28.0773	27.4706	28.2239	28.2324	27.9936
Rps27l	23.5836	24.2963	NA	23.9495	24.871	NA	24.7374	24.4392
Rps28	NA	NA	NA	NA	NA	NA	24.5439	25.2297
Rps3	23.18	24.1929	23.3168	23.6595	23.0464	23.6837	24.253	24.0696
Rps3a	25.3987	25.8978	24.9136	26.0504	27.234	27.0418	27.5741	26.9114
Rps4x	24.0431	24.5947	24.2178	24.7901	25.9272	25.6664	26.0126	25.5835
Rps5	NA	23.473	22.615	23.0306	23.2332	NA	24.8608	23.5062
Rps6	24.3825	24.8962	26.1467	26.2339	26.6829	27.5925	26.6166	27.0924
Rps6ka3	22.997	24.5813	23.4029	22.781	NA	NA	NA	NA
Rps6ka6	22.997	24.5813	23.4029	22.781	NA	NA	NA	NA
Rps7	NA	23.7823	NA	24.5522	27.1377	25.8018	25.6351	26.0098
Rps8	27.0479	26.577	27.3311	27.1387	28.1682	28.2951	28.3725	28.3448
Rps9	24.6518	24.1644	24.4373	24.7027	25.866	25.7293	26.0832	26.0435
Rpsa	23.2315	22.78	23.2847	23.1273	23.3229	23.2048	22.8916	22.581
Rrbp1	21.1082	21.5483	NA	NA	NA	NA	NA	NA
Rrm1	24.2407	24.1881	24.2643	24.3568	NA	NA	NA	NA
Rrm2	23.0414	NA	NA	NA	NA	NA	NA	NA
Rrm2b	23.0414	NA	NA	NA	NA	NA	NA	NA
Rrp12	NA	NA	22.9395	22.617	NA	NA	NA	NA
Rrp1b	24.4558	25.1295	25.3909	24.9063	23.8229	24.1481	22.722	23.2628
Rrs1	23.4319	NA	NA	23.4385	24.7459	24.3667	24.1166	24.5321
Rsf1	23.599	23.6957	24.8479	24.401	NA	NA	NA	NA
Rsl1d1	24.5545	24.2746	24.2178	23.9662	25.4199	25.4438	24.9444	24.4424
Rsrc2	NA	22.9473	NA	NA	NA	NA	NA	NA
Rtcb	23.1609	23.3158	NA	NA	NA	NA	NA	NA
Rtf2	NA	22.8846	NA	NA	NA	NA	NA	NA
Rtn4	23.1964	22.211	22.6628	NA	NA	NA	NA	NA
Ruvbl1	25.1457	24.4777	25.4319	24.7259	NA	NA	21.5287	21.8523
Ruvbl2	23.8217	24.6847	24.8476	24.3483	NA	NA	NA	NA
Saal1	NA	22.9664	23.3947	22.4887	NA	NA	NA	NA
Sae1	25.3719	25.9548	25.603	25.4981	NA	NA	NA	NA
Safb	24.9934	24.8343	25.4816	25.6038	NA	NA	NA	NA
Safb2	23.5718	25.7402	26.2609	25.9688	NA	NA	20.1295	20.8239
Sall1	NA	NA	22.962	23.0488	NA	NA	NA	NA
Sall3	NA	NA	22.962	23.0488	NA	NA	NA	NA
Sall4	25.0876	25.9617	26.4555	25.8897	NA	NA	NA	NA
Samhd1	24.7062	24.3737	23.1873	23.9669	NA	NA	NA	NA
Sap130	23.3438	23.1762	NA	NA	NA	NA	NA	NA
Sap30bp	NA	23.7885	22.5234	22.4728	NA	NA	NA	NA
Sart1	23.5933	24.6356	25.1405	24.5542	19.4474	19.7191	20.9783	21.3307
Sart3	22.6422	23.784	23.9275	23.6043	NA	NA	NA	NA
Sbno1	22.3422	22.3941	NA	NA	NA	NA	NA	NA
Sbno2	22.3422	22.3941	NA	NA	NA	NA	NA	NA
Scaf1	NA	NA	22.8633	22.3932	NA	NA	NA	NA
Scaf11	23.6988	23.471	25.0344	24.4833	NA	NA	NA	20.9005
Scaf8	23.0146	23.0934	23.192	NA	NA	NA	NA	NA
Sde2	NA	24.2666	25.1134	24.6016	NA	NA	NA	NA
Sec61b	NA	24.2304	24.3552	NA	23.1242	22.8168	NA	NA
Senp1	22.7957	NA	NA	NA	NA	NA	NA	NA
Senp3	24.1565	24.1001	22.4123	21.4089	NA	NA	NA	NA
Serbp1	24.7222	23.8791	24.3912	25.2592	25.1871	24.9842	25.4029	25.1161
Set	24.9517	25.0557	25.7214	25.671	25.7816	25.7462	25.3319	25.9223
Setd1a	23.5905	23.9547	23.9402	23.5031	NA	NA	NA	NA
Setd1b	23.5905	23.9547	23.9402	23.5031	NA	NA	NA	NA
Setd2	21.7893	22.182	23.0517	22.9862	NA	NA	NA	NA
Setdb1	23.1697	22.677	22.4195	NA	NA	NA	NA	NA
Sf1	25.5732	25.779	25.7904	25.7748	NA	NA	NA	NA
Sf3a1	24.9353	25.3636	25.5506	25.2886	NA	NA	NA	NA
Sf3a3	23.6134	24.3384	24.7136	24.061	NA	NA	NA	NA
Sf3b1	25.5429	26.7596	26.4987	26.2799	NA	NA	19.8569	NA
Sf3b2	23.8809	24.3729	25.7715	24.793	NA	NA	19.8847	19.3793
Sf3b3	23.9803	24.4863	24.5568	24.2641	NA	NA	NA	NA
Sf3b4	24.1361	25.4144	24.7017	24.7016	NA	NA	NA	NA
Sfn	25.2011	22.7947	NA	NA	NA	NA	NA	NA
Sfpq	27.3298	28.0865	27.6508	27.2893	23.9517	23.6831	23.5711	23.4435
Sfr1	24.5163	24.6278	25.0675	24.9477	NA	NA	NA	NA
Sfswap	22.6032	23.1344	23.3047	22.2335	NA	NA	NA	NA
Sgo2	23.8351	24.2273	23.2498	22.4039	NA	NA	NA	NA
Sgo2b	23.8351	24.2273	23.2498	22.4039	NA	NA	NA	NA
Shcbp1	21.3031	22.0373	NA	NA	NA	NA	NA	NA
Shmt1	NA	22.0878	NA	NA	NA	NA	NA	NA
Sin3a	24.2929	24.4279	24.9013	24.5284	NA	NA	NA	NA
Sirt1	23.6124	24.2458	24.8759	24.2737	NA	NA	NA	NA
Ska3	22.7304	22.552	22.907	22.9116	NA	NA	NA	NA
Slc25a5	23.9968	24.4214	23.497	22.9456	24.9396	24.6206	24.7432	23.8973
Slc4a1ap	23.204	23.7434	23.7006	23.7404	NA	NA	NA	NA
Slc7a6os	23.6423	23.9834	23.7524	NA	NA	NA	NA	NA
Slu7	22.2941	23.3253	22.9425	NA	NA	NA	NA	NA
Smarca1	25.1138	26.0355	25.3433	24.9846	NA	20.2756	NA	NA
Smarca2	24.8472	24.845	24.6447	24.3398	NA	NA	NA	NA
Smarca4	24.8472	24.845	24.6447	24.3398	NA	NA	NA	NA
Smarca5	25.1138	26.0355	25.3433	24.9846	NA	20.2756	NA	NA
Smarcad1	24.4101	24.3864	24.2507	24.2242	NA	NA	NA	NA
Smarcc1	25.824	26.0788	26.2943	25.834	NA	NA	NA	NA
Smarcc2	25.824	26.0788	26.2943	25.834	NA	NA	NA	NA
Smarcd1	23.7833	24.3712	24.4779	24.4066	NA	NA	NA	NA
Smarce1	23.3104	23.5917	24.3069	23.299	NA	NA	NA	NA
Smc1a	27.0455	27.5105	26.1573	26.8223	NA	NA	NA	NA
Smc2	22.6463	22.8449	22.1505	NA	NA	NA	NA	NA
Smc3	23.3362	23.2716	23.1404	22.526	NA	NA	NA	NA
Smc4	23.1359	22.9101	22.389	22.4463	NA	NA	NA	NA
Smchd1	23.9584	23.8634	22.3035	22.9791	NA	NA	NA	NA
Smndc1	23.7352	23.2838	23.8772	24.1503	NA	NA	NA	NA
Smyd5	NA	23.7472	23.6876	24.1089	NA	NA	NA	NA
Snd1	21.7446	22.4018	NA	NA	NA	NA	NA	NA
Snhg4	26.782	27.2351	26.4921	26.5326	NA	NA	19.6514	19.7123
Snrnp200	25.5998	25.5412	24.8233	24.9542	NA	NA	NA	NA
Snrnp70	25.1685	26.007	26.7849	26.1215	23.4906	22.9028	23.2536	23.4159
Snrpa	24.5844	25.0469	24.8572	24.6706	NA	NA	23.1298	NA
Snrpb	24.1992	24.0363	NA	NA	NA	NA	NA	NA
Snrpd2	24.6185	24.8994	24.7084	24.6769	23.6941	23.3378	23.2956	22.7969
Snrpe	25.1333	25.1789	24.6051	NA	NA	NA	NA	NA
Snrpn	24.1992	24.0363	NA	NA	NA	NA	NA	NA
Snu13	NA	23.5175	NA	23.3807	NA	NA	NA	22.4456
Snw1	24.9641	25.5974	26.3482	25.7605	NA	NA	NA	NA
Son	23.7599	24.3473	24.1735	24.4192	NA	NA	NA	20.8227
Sox1	24.6274	25.158	26.7195	26.2286	NA	NA	NA	NA
Sox2	24.6274	25.158	26.7195	26.2286	NA	NA	NA	NA
Sox21	24.6274	25.158	26.7195	26.2286	NA	NA	NA	NA
Sp1	23.782	23.7749	24.9991	24.5648	NA	NA	NA	NA
Spag7	22.8082	23.1811	24.3051	23.2905	NA	NA	NA	NA
Spdl1	22.9182	23.5544	22.8479	22.737	NA	NA	NA	NA
Spr	24.7643	24.5203	24.3278	23.7429	NA	NA	NA	NA
Sptbn1	22.929	22.4498	NA	NA	NA	NA	NA	NA
Sptbn4	26.1168	27.1197	25.0114	25.8875	19.8458	NA	NA	19.9128
Srbd1	22.9805	24.7688	23.2608	NA	NA	NA	NA	NA
Srek1	21.7968	22.2154	22.3616	NA	NA	NA	NA	NA
Srfbp1	NA	NA	22.9248	NA	NA	NA	NA	NA
Srm	NA	21.6791	22.0715	NA	NA	NA	NA	NA
Srpk1	NA	22.1565	NA	22.5054	NA	21.5121	21.693	21.5705
Srpk2	NA	22.1565	NA	22.5054	NA	21.5121	21.693	21.5705
Srpk3	NA	22.1565	NA	22.5054	NA	21.5121	21.693	21.5705
Srrm1	25.3417	25.2675	24.9376	25.5936	NA	25.6648	24.792	25.7155
Srrm2	25.381	25.7855	26.6265	26.5023	23.7163	23.8516	24.4183	25.4084
Srrt	26.372	26.7046	26.3856	26.4958	NA	20.247	NA	21.8088
Srsf1	25.888	26.6601	26.9094	26.7448	25.814	26.5189	25.3644	26.5626
Srsf10	24.6566	25.7202	24.965	24.7016	24.068	24.1751	23.7792	24.581
Srsf11	23.6139	NA	24.0101	23.9763	NA	NA	NA	NA
Srsf12	24.6566	25.7202	24.965	24.7016	24.068	24.1751	23.7792	24.581
Srsf2	25.8593	26.1308	26.7848	26.2546	25.8991	25.4366	25.2981	26.4604
Srsf3	25.9551	25.23	26.1385	NA	26.8476	26.0647	26.2327	26.427
Srsf4	23.1819	NA	NA	23.5679	NA	22.9624	NA	23.8005
Srsf5	25.0121	25.3343	25.2708	25.2965	25.3956	25.1299	24.9926	25.8558
Srsf6	25.762	27.0121	26.5448	26.4983	26.416	26.535	26.1453	26.6879
Srsf7	25.9784	25.9555	26.4683	26.6328	26.0431	26.4176	25.8208	26.7393
Srsf9	22.7249	23.36	24.0131	23.4545	NA	NA	NA	NA
Ss18	25.4853	25.649	25.7212	25.5376	NA	NA	NA	NA
Ssb	25.0949	25.2713	23.9948	25.0124	25.7846	25.4817	24.9248	25.3892
Ssrp1	25.5171	26.3747	25.9607	25.6754	NA	NA	21.4735	23.0279
St13	NA	23.3703	23.9853	23.1591	NA	NA	NA	NA
Stag2	22.3609	22.0442	22.0418	NA	NA	NA	NA	NA
Stat3	23.4836	23.2218	23.2871	22.7272	NA	NA	NA	NA
Stip1	24.7912	24.652	24.8866	25.1524	NA	NA	21.9195	21.1132
Strap	NA	21.6687	21.6932	NA	NA	NA	NA	NA
Strbp	NA	23.7555	24.1266	24.0251	NA	NA	NA	NA
Sub1	24.3803	24.2293	24.6319	25.1201	25.444	25.578	24.9345	25.5998
Sugp1	22.9598	23.6574	24.4289	23.7106	NA	NA	NA	NA
Sugt1	23.5624	24.8959	25.5014	24.6774	NA	NA	NA	NA
Sumo1	NA	24.4633	24.5705	23.4349	NA	NA	NA	NA
Sun1	23.2502	22.8868	NA	NA	NA	NA	NA	NA
Supt16	25.5075	25.2748	25.126	24.3108	20.6932	20.169	19.5197	21.5386
Supt16h	25.5075	25.2748	25.126	24.3108	20.6932	20.169	19.5197	21.5386
Supt5	26.8854	27.2435	27.2583	26.7686	NA	NA	NA	NA
Supt5h	26.8854	27.2435	27.2583	26.7686	NA	NA	NA	NA
Supt6h	24.8716	25.7297	25.3385	25.3022	NA	NA	NA	NA
Surf6	NA	21.9389	NA	23.3468	24.6591	24.5275	23.8869	23.5962
Suz12	23.7024	24.0579	23.3195	23.3759	NA	NA	NA	NA
Swi5	23.2573	NA	22.832	NA	NA	NA	NA	NA
Sympk	24.5317	24.0923	23.1278	22.0647	NA	NA	NA	NA
Syncrip	26.1647	26.5196	26.6932	26.591	NA	21.428	21.9904	21.5676
Taf15	25.4572	26.412	26.7896	26.3498	NA	NA	NA	NA
Taf6	22.2768	23.0859	22.7134	22.6833	NA	NA	NA	NA
Taf7	21.9663	22.9196	NA	NA	NA	NA	NA	NA
Tagln2	25.2668	24.9491	25.1564	24.3184	NA	NA	NA	NA
Tagln3	25.2668	24.9491	25.1564	24.3184	NA	NA	NA	NA
Tardbp	25.3753	25.8318	25.6706	25.6598	20.8069	NA	20.438	21.2771
Tasor	23.8428	24.0111	24.1129	23.6152	NA	NA	NA	NA
Tbcb	22.7594	23.3147	23.562	23.161	NA	NA	NA	NA
Tbl3	23.3152	23.6319	22.8544	22.0666	NA	NA	NA	NA
Tcea1	23.3313	23.9701	24.0233	24.1639	NA	NA	NA	NA
Tcea2	23.3313	23.9701	24.0233	24.1639	NA	NA	NA	NA
Tcea3	22.3794	22.8493	24.0848	23.3343	NA	NA	NA	NA
Tcerg1	24.492	24.2836	24.9691	24.4803	NA	NA	NA	NA
Tcerg1l	24.492	24.2836	24.9691	24.4803	NA	NA	NA	NA
Tcf20	24.0245	24.2378	24.8484	24.4582	NA	NA	NA	NA
Tcof1	25.334	25.0556	25.7588	25.4628	25.2263	25.1103	24.822	25.1598
Tcp1	26.5072	26.9509	27.1525	26.9846	NA	NA	NA	NA
Tdh	NA	22.4706	NA	NA	NA	23.7473	NA	NA
Terf1	NA	NA	21.6142	22.3085	NA	NA	NA	NA
Tet1	22.5333	21.9509	25.4203	25.2843	NA	NA	18.2448	18.0319
Tet2	24.0772	23.5236	25.1646	24.6779	NA	NA	NA	NA
Tex10	25.8347	25.583	NA	NA	NA	NA	NA	NA
Tfg	23.8412	22.6266	22.7276	22.744	NA	NA	NA	NA
Thoc1	22.011	22.8982	23.1466	22.6009	NA	NA	NA	NA
Thoc2	22.4791	23.2373	22.5626	NA	NA	NA	NA	NA
Thoc2l	22.4791	23.2373	22.5626	NA	NA	NA	NA	NA
Thoc6	23.6874	23.4078	23.5226	24.4526	NA	NA	NA	NA
Thop1	24.9431	25.5009	26.3909	26.0805	NA	NA	NA	20.0118
Thrap3	26.1678	26.5885	27.459	26.9696	22.837	23.4821	22.5192	23.8341
Thumpd3	22.2142	23.0458	22.4808	NA	NA	NA	NA	NA
Tial1	23.602	23.8964	22.7102	23.6582	NA	NA	NA	NA
Ticrr	NA	22.6468	22.6386	22.5386	NA	NA	NA	NA
Timeless	23.6051	23.6752	NA	NA	NA	NA	NA	NA
Tjp1	23.0401	22.7124	NA	NA	NA	NA	NA	NA
Tjp2	22.6758	22.5407	23.2496	22.9734	NA	NA	NA	NA
Tjp3	22.6758	22.5407	23.2496	22.9734	NA	NA	NA	NA
Tkt	26.0804	26.0396	26.3551	25.9553	NA	21.5254	NA	19.376
Tle1	NA	23.3179	23.7663	23.044	NA	NA	NA	NA
Tle2	NA	23.3179	23.7663	23.044	NA	NA	NA	NA
Tle3	23.075	23.68	23.6104	23.6004	NA	NA	NA	NA
Tle4	NA	23.3179	23.7663	23.044	NA	NA	NA	NA
Tlk2	NA	22.8863	NA	22.9787	NA	NA	NA	NA
Tmem209	NA	22.996	22.3211	NA	NA	NA	NA	NA
Tmpo	24.9101	25.8629	25.8086	25.5452	NA	NA	21.8843	NA
Tnpo1	24.0734	24.3036	23.4907	23.3721	NA	NA	NA	NA
Tnpo2	24.0734	24.3036	23.4907	23.3721	NA	NA	NA	NA
Tns1	NA	NA	21.8106	NA	NA	NA	NA	NA
Tns2	NA	NA	21.8106	NA	NA	NA	NA	NA
Tns3	NA	NA	21.8106	NA	NA	NA	NA	NA
Toe1	NA	22.8016	22.9895	NA	NA	NA	NA	NA
Top1	23.2792	24.6749	24.377	24.5289	23.0059	22.5359	22.5333	22.9964
Top1mt	23.2792	24.6749	24.377	24.5289	23.0059	22.5359	22.5333	22.9964
Top2a	25.9727	26.3098	24.9976	24.5989	21.8831	21.5103	22.035	22.9884
Topbp1	22.7966	24.0456	22.1395	21.5753	NA	NA	NA	NA
Tox	22.6944	23.2382	23.4887	23.3336	NA	NA	NA	NA
Tox2	22.6944	23.2382	23.4887	23.3336	NA	NA	NA	NA
Tox3	22.6944	23.2382	23.4887	23.3336	NA	NA	NA	NA
Tox4	22.6944	23.2382	23.4887	23.3336	NA	NA	NA	NA
Tp53	NA	23.3916	NA	NA	NA	NA	NA	NA
Tp53bp1	22.6583	23.0823	24.299	24.3711	NA	NA	NA	NA
Tpi1	24.7981	24.4973	24.8481	27.0552	22.2155	23.7431	22.5541	24.0312
Tpt1	25.1624	25.4269	24.1381	24.3265	NA	NA	NA	NA
Tpx2	25.9113	26.4148	26.1565	25.6434	20.6883	NA	NA	19.6335
Tra2a	23.106	24.3857	23.6848	NA	NA	23.328	NA	23.1148
Tra2b	NA	26.4734	25.7389	26.0123	25.1146	26.0213	24.3069	25.3132
Trap1	NA	NA	NA	NA	23.9184	23.496	NA	NA
Trim24	24.1089	24.4154	25.0645	24.684	NA	NA	NA	NA
Trim28	29.2054	29.5973	30.0032	29.6344	23.6948	23.4205	24.4829	24.049
Trim33	23.5427	23.5392	24.1431	23.768	NA	NA	NA	NA
Triml2	NA	23.4923	22.8708	23.0252	NA	NA	NA	NA
Trip12	24.3247	25.1646	24.9829	24.9971	NA	NA	19.8049	18.4593
Trir	NA	NA	23.094	NA	NA	NA	NA	NA
Trmt1	22.0541	22.918	23.3256	22.3102	NA	NA	NA	NA
Trmt1l	NA	22.4089	21.776	NA	NA	NA	NA	NA
Trmt2a	22.9524	23.7702	NA	22.1832	NA	NA	NA	NA
Trp53	NA	23.3916	NA	NA	NA	NA	NA	NA
Trp53bp1	22.6583	23.0823	24.299	24.3711	NA	NA	NA	NA
Trrap	22.9211	21.6199	NA	NA	NA	NA	NA	NA
Tsr1	22.6832	23.6766	23.0568	23.3627	NA	NA	NA	NA
Ttk	22.8995	23.3382	NA	NA	NA	NA	NA	NA
Tuba1c	28.5372	28.7932	27.3616	27.5778	25.6641	25.6063	25.307	25.3512
Tuba4a	26.2911	27.7615	25.3392	27.0115	NA	25.2183	24.6903	NA
Tuba8	28.5372	28.7932	27.3616	27.5778	25.6641	25.6063	25.307	25.3512
Tubb1	27.5144	27.9898	27.0446	27.0937	25.9413	26.1149	25.8274	25.7773
Tubb2b	23.8973	23.1342	23.5565	NA	NA	NA	NA	NA
Tubb3	23.2355	23.4588	NA	NA	NA	NA	NA	NA
Tubb4a	27.5144	27.9898	27.0446	27.0937	25.9413	26.1149	25.8274	25.7773
Tubb4b	27.5144	27.9898	27.0446	27.0937	25.9413	26.1149	25.8274	25.7773
Tubb5	26.3862	26.4943	25.9791	26.1297	24.9778	24.7611	24.7345	24.6838
Tufm	22.8105	23.0144	22.4004	NA	25.2433	24.0872	NA	23.5688
Tut1	22.7081	23.1798	NA	22.693	NA	NA	NA	NA
Txlna	NA	NA	21.9463	NA	NA	NA	NA	NA
Txn	25.9861	25.5485	26.0397	25.7649	NA	25.634	25.1179	NA
Txnl1	24.3031	24.4829	25.2473	24.5912	NA	22.4571	22.5444	NA
Txnrd1	23.3493	NA	23.1707	23.4499	NA	NA	NA	NA
Txnrd2	23.3493	NA	23.1707	23.4499	NA	NA	NA	NA
Tyms	NA	21.763	23.1387	22.3016	NA	NA	NA	NA
U2af1	NA	26.3145	23.8053	26.0035	NA	25.2625	24.8795	25.4396
U2af1l4	NA	26.3145	23.8053	26.0035	NA	25.2625	24.8795	25.4396
U2af2	25.0611	24.5301	24.1592	25.5603	21.5575	23.6945	23.1747	25.1669
U2surp	24.962	25.46	25.5823	25.1738	23.0023	23.2	22.9799	23.4431
Uba1	26.3444	26.714	26.7373	26.5429	NA	NA	NA	NA
Uba1y	26.3444	26.714	26.7373	26.5429	NA	NA	NA	NA
Uba2	24.5571	26.1341	25.6736	25.1296	20.9076	NA	19.9292	20.4359
Uba3	NA	23.3079	23.1217	23.1703	NA	NA	NA	NA
Uba52	28.6031	27.9663	28.0493	28.0773	27.4706	28.2239	28.2324	27.9936
Uba6	23.9483	23.882	23.4028	24.0615	NA	NA	NA	NA
Ubap2	23.7041	23.2578	23.0741	23.0171	NA	NA	NA	NA
Ubap2l	23.8386	23.1113	NA	NA	NA	NA	NA	NA
Ubb	28.6031	27.9663	28.0493	28.0773	27.4706	28.2239	28.2324	27.9936
Ubc	28.6031	27.9663	28.0493	28.0773	27.4706	28.2239	28.2324	27.9936
Ube2c	NA	23.2025	23.7015	23.2578	NA	NA	NA	NA
Ube2k	NA	23.0262	23.7562	NA	NA	NA	NA	NA
Ube2l3	23.5394	23.882	23.2645	23.8188	NA	NA	NA	NA
Ube3a	22.2414	22.6915	NA	22.1691	NA	NA	NA	NA
Ube4b	22.9706	23.1662	22.5906	22.4301	NA	NA	NA	NA
Ubfd1	NA	22.0635	22.4905	NA	NA	NA	NA	NA
Ubqln1	NA	NA	22.1813	21.7625	NA	NA	NA	NA
Ubqln4	NA	NA	22.5943	22.653	NA	NA	NA	NA
Ubr5	23.0638	22.998	23.156	23.0584	NA	NA	NA	NA
Ubr7	24.2956	24.7753	24.9946	25.0287	NA	NA	NA	NA
Ubtf	23.3462	23.6973	24.2809	23.9802	NA	NA	NA	NA
Ubxn7	22.8493	22.8404	23.1012	22.9184	NA	NA	NA	NA
Uck1	NA	NA	22.5732	21.8846	NA	NA	NA	NA
Uck2	NA	NA	22.5732	21.8846	NA	NA	NA	NA
Uhrf1	21.7297	22.7509	23.6619	23.5388	NA	NA	NA	NA
Umps	24.453	25.1109	24.3845	23.8947	NA	NA	NA	NA
Upf1	23.2201	22.8637	NA	NA	NA	NA	NA	NA
Upp1	NA	NA	22.6548	23.042	NA	NA	NA	NA
Usp10	22.9355	22.783	22.4332	22.6754	NA	NA	NA	NA
Usp14	23.29	24.5933	24.3959	23.2809	NA	NA	NA	NA
Usp15	22.7246	23.1208	24.129	23.8659	NA	NA	NA	NA
Usp19	21.4964	21.6266	22.0841	NA	NA	NA	NA	NA
Usp28	23.8783	23.9116	24.4227	24.8534	NA	NA	NA	NA
Usp34	23.0901	22.731	NA	NA	NA	NA	NA	NA
Usp4	24.0224	23.4902	24.2293	23.5653	NA	NA	NA	NA
Usp48	23.7968	25.0334	24.1406	23.6305	NA	NA	NA	NA
Usp5	24.0579	24.4165	24.2571	24.4904	NA	NA	NA	NA
Usp7	24.8862	25.2871	25.3598	25.0019	NA	NA	NA	NA
Usp9x	24.0159	23.581	21.6912	22.8378	NA	NA	NA	NA
Usp9y	24.0159	23.581	21.6912	22.8378	NA	NA	NA	NA
Utp14a	22.7926	23.8004	23.6874	23.4291	22.1811	NA	22.4674	NA
Utp14b	22.7926	23.8004	23.6874	23.4291	22.1811	NA	22.4674	NA
Utp20	23.9106	23.8129	NA	NA	NA	NA	NA	NA
Utp3	22.112	NA	23.0885	23.2066	NA	22.5166	NA	NA
Vars	NA	22.9663	NA	23.2966	NA	NA	NA	21.9876
Vars1	NA	22.9663	NA	23.2966	NA	NA	NA	21.9876
Vcp	25.7956	27.625	27.1736	27.0131	NA	NA	19.0467	18.7428
Vdac2	24.9041	24.2664	24.2354	24.0603	NA	NA	NA	NA
Vdac3	24.5439	23.9515	23.7533	23.9933	NA	NA	NA	NA
Vim	24.0396	23.8985	NA	NA	24.0597	24.227	23.4788	23.3017
Virma	NA	22.9892	22.5271	NA	NA	NA	NA	NA
Vrk1	22.5767	22.834	22.5407	NA	NA	NA	NA	NA
Wac	NA	23.7077	24.3201	23.5521	NA	NA	NA	NA
Wapl	24.3504	24.3954	24.3713	24.2458	NA	NA	NA	NA
Wbp11	23.8105	24.3223	24.8058	24.21	NA	NA	NA	NA
Wbp2	23.2872	NA	NA	23.5706	NA	NA	NA	NA
Wdhd1	24.6292	25.1759	24.3091	23.9868	NA	NA	NA	NA
Wdr18	23.2174	23.0225	22.9942	23.0039	NA	NA	NA	NA
Wdr33	22.9975	22.8742	22.6584	NA	NA	NA	NA	NA
Wdr4	NA	NA	NA	23.3993	NA	NA	NA	NA
Wdr43	23.8555	23.8307	23.3704	23.3908	NA	NA	NA	NA
Wdr46	NA	21.9208	NA	22.2999	NA	22.5301	NA	22.2389
Wdr61	NA	23.0369	NA	22.3906	NA	NA	NA	NA
Wdr70	22.03	22.7212	23.1815	22.5098	NA	NA	NA	NA
Wdr77	NA	23.0472	NA	22.1402	NA	NA	NA	NA
Wdtc1	23.6153	23.8206	23.0926	23.0213	NA	NA	NA	NA
Wrnip1	NA	22.7515	21.7907	21.5297	NA	NA	NA	NA
Wtap	NA	22.9915	23.9918	23.128	NA	NA	NA	NA
Xpnpep1	NA	22.6781	23.2291	22.6176	NA	NA	NA	NA
Xpo1	24.8032	24.9886	24.1199	24.0494	NA	NA	NA	NA
Xpo5	24.3139	25.4617	21.6859	20.842	NA	NA	NA	NA
Xrcc1	NA	23.3848	NA	NA	NA	NA	NA	NA
Xrcc5	23.2068	24.7698	24.3194	23.7753	NA	NA	NA	NA
Xrcc6	22.9491	24.3238	23.3697	22.6779	NA	NA	NA	NA
Xrn2	25.8334	26.1873	26.4563	26.3159	NA	NA	NA	NA
Ybx1	25.2388	25.3617	26.0786	25.7806	26.4043	25.6163	26.2556	25.9905
Ybx2	25.2388	25.3617	26.0786	25.7806	26.4043	25.6163	26.2556	25.9905
Ybx3	NA	NA	23.0418	22.7031	22.9174	22.9773	23.7611	23.6478
Ylpm1	24.1448	24.5426	25.1642	24.4905	NA	NA	NA	NA
Yrdc	NA	NA	21.7013	21.9788	NA	NA	NA	NA
Ythdc1	22.7658	NA	22.4421	NA	NA	NA	NA	NA
Ywhab	24.0904	24.0574	NA	NA	NA	NA	NA	NA
Ywhae	25.8422	25.573	26.267	26.1228	24.1965	23.6526	23.821	23.8253
Ywhah	NA	23.0059	23.9695	23.2615	NA	NA	NA	NA
Ywhaq	25.3904	25.9557	26.2919	26.1803	NA	NA	NA	23.4456
Ywhaz	24.4701	24.5318	25.477	25.0655	23.1266	NA	23.0534	22.6525
Zc3h11a	24.2386	24.8641	24.9852	24.254	NA	NA	NA	NA
Zc3h13	NA	21.8142	22.6068	22.5748	NA	NA	NA	NA
Zc3h14	23.8487	24.5275	25.1927	24.5298	NA	NA	NA	NA
Zc3h18	24.1013	24.877	24.5932	25.4193	23.1703	22.6482	NA	22.9385
Zc3h4	23.8772	24.2459	24.8239	24.4195	NA	NA	NA	NA
Zc3h8	NA	22.3574	23.4015	NA	NA	NA	NA	NA
Zcchc8	23.6739	24.053	24.026	24.4118	NA	NA	NA	NA
Zdbf2	24.1089	23.4696	24.2157	23.6109	NA	NA	NA	NA
Zfp106	22.3412	NA	22.4802	21.4817	NA	NA	NA	NA
Zfp120	NA	24.0977	23.8506	NA	NA	NA	NA	NA
Zfp207	26.1032	26.6442	26.0837	26.4239	NA	NA	NA	NA
Zfp217	21.8065	22.7552	23.5243	23.4828	NA	NA	NA	NA
Zfp219	23.0029	23.0481	23.7145	22.8405	NA	NA	NA	NA
Zfp292	NA	NA	21.9023	NA	NA	NA	NA	NA
Zfp326	23.087	23.8133	23.4589	22.737	NA	NA	NA	NA
Zfp428	NA	NA	24.2776	23.496	NA	NA	NA	NA
Zfp442	NA	24.0977	23.8506	NA	NA	NA	NA	NA
Zfp462	22.7888	22.6439	22.7507	22.6057	NA	NA	NA	NA
Zfp568	NA	23.545	24.3607	23.8215	NA	NA	NA	NA
Zfp638	24.6475	24.4727	24.8023	24.0587	NA	NA	NA	NA
Zfp646	NA	NA	23.3524	23.2466	NA	NA	NA	NA
Zfp655	NA	22.5406	NA	21.8186	NA	NA	NA	NA
Zfp804b	22.8642	22.8084	23.2478	23.2738	NA	NA	NA	21.4431
Zfp808	NA	24.0977	23.8506	NA	NA	NA	NA	NA
Zfp931	NA	24.0977	23.8506	NA	NA	NA	NA	NA
Zfp932	NA	24.0977	23.8506	NA	NA	NA	NA	NA
Zfp933	NA	24.0977	23.8506	NA	NA	NA	NA	NA
Zfp934	NA	24.0977	23.8506	NA	NA	NA	NA	NA
Zfp937	NA	24.0977	23.8506	NA	NA	NA	NA	NA
Zfp960	NA	23.2319	NA	22.3906	NA	NA	NA	NA
Zfp97	NA	23.2319	NA	22.3906	NA	NA	NA	NA
Zfp972	NA	24.0977	23.8506	NA	NA	NA	NA	NA
Zfp977	NA	24.0903	23.6456	24.7313	NA	NA	NA	NA
Zfp978	NA	24.4762	25.5914	24.9352	NA	NA	NA	NA
Zfp980	NA	25.6325	26.3809	25.429	NA	NA	NA	NA
Zfr	25.0556	25.8346	25.8783	25.4427	NA	NA	NA	NA
Zmiz2	NA	NA	23.5008	23.3408	NA	NA	NA	NA
Zmym1	21.2691	24.3155	20.1955	NA	NA	NA	NA	NA
Zmym2	23.4771	23.8108	23.1217	22.8383	NA	NA	NA	NA
Zmym4	23.325	23.6888	22.8637	21.9555	NA	NA	NA	NA
Zmynd8	NA	NA	NA	21.0745	NA	NA	NA	NA
Znf106	22.3412	NA	22.4802	21.4817	NA	NA	NA	NA
Znf207	26.1032	26.6442	26.0837	26.4239	NA	NA	NA	NA
Znf219	23.0029	23.0481	23.7145	22.8405	NA	NA	NA	NA
Znf281	23.0796	23.6913	23.6966	23.3182	NA	NA	NA	NA
Znf296	NA	23.2725	23.4603	NA	NA	NA	NA	NA
Znf326	23.087	23.8133	23.4589	22.737	NA	NA	NA	NA
Znf428	NA	NA	24.2776	23.496	NA	NA	NA	NA
Znf431	NA	24.0977	23.8506	NA	NA	NA	NA	NA
Znf462	22.7888	22.6439	22.7507	22.6057	NA	NA	NA	NA
Znf568	NA	23.545	24.3607	23.8215	NA	NA	NA	NA
Znf609	22.5064	22.2171	23.0095	22.7222	NA	NA	NA	NA
Znf638	24.6475	24.4727	24.8023	24.0587	NA	NA	NA	NA
Znf804a	22.8642	22.8084	23.2478	23.2738	NA	NA	NA	21.4431
Zpr1	NA	NA	NA	21.6914	NA	NA	NA	NA
Zranb2	NA	23.3814	24.542	23.7084	NA	NA	NA	NA
Zscan10	21.3218	21.9338	23.2095	23.1895	NA	NA	NA	NA
Zscan4-ps1	22.4729	23.4818	NA	NA	NA	NA	NA	NA
Zscan4-ps2	25.3229	26.0037	26.3357	NA	NA	NA	NA	NA
Zscan4-ps3	23.9151	24.3838	24.0815	NA	NA	NA	NA	NA
Zscan4c	NA	24.8337	25.1569	23.5668	NA	NA	NA	NA
Zscan4d	23.4977	24.0692	24.3174	22.2021	NA	NA	NA	NA
Zscan4e	24.0763	25.6894	25.9402	24.0933	NA	NA	NA	NA
Zscan4f	26.4952	28.3726	28.0403	26.2961	22.1013	NA	20.1945	NA
Zzz3	NA	NA	22.0785	NA	NA	NA	NA	NA

## Sheet: NIH3T3_mcm2
Gene name	MCM2_con_H_1	MCM2_con_H_2	MCM2_con_noH_1	MCM2_con_noH_2	MCM2_syn_H_1	MCM2_syn_H_2	MCM2_syn_noH_1	MCM2_syn_noH_2
Aaas	24.139	0	0	0	0	24.5011	0	0
Aacs	24.5941	25.8029	0	0	24.6727	25.7108	0	0
Aars1	26.251	25.9704	0	0	25.1223	25.5875	0	0
Abca2	0	0	0	0	0	0	0	0
Abce1	0	25.3931	0	0	24.713	0	0	0
Abcf1	24.6988	25.0412	0	0	24.4816	24.7593	0	0
Abhd1	0	0	0	0	0	25.3334	0	0
Abhd12	0	25.1805	0	0	24.0263	26.0081	0	0
Acaca	29.1382	30.5826	31.7323	31.8047	29.3489	30.3371	31.8235	31.4805
Acat1	23.0208	0	0	0	22.8469	0	23.3962	0
Acat2	25.4129	26.4665	0	0	24.3776	26.409	0	0
Acd	23.9592	0	0	0	24.7981	0	0	0
Acin1	27.3712	26.8798	0	0	27.2067	26.8216	23.9796	0
Acly	27.4791	28.3126	0	0	27.3028	28.1034	23.5148	0
Aco2	23.8118	0	0	0	0	24.431	0	0
Acot1	24.7029	0	0	0	24.8868	24.4045	0	0
Acot2	24.7029	0	0	0	24.8868	24.4045	0	0
Acot3	24.7029	0	0	0	24.8868	24.4045	0	0
Acot4	24.7029	0	0	0	24.8868	24.4045	0	0
Acot5	24.7029	0	0	0	24.8868	24.4045	0	0
Acot6	24.7029	0	0	0	24.8868	24.4045	0	0
Acsl4	0	0	0	0	0	23.5074	0	0
Acta1	30.8546	30.9122	28.0639	27.8749	30.5901	30.7318	27.87	0
Actb	28.6132	0	28.5649	0	29.5199	27.9666	0	0
Actc1	30.8546	30.9122	28.0639	27.8749	30.5901	30.7318	27.87	0
Actg1	31.6574	31.5649	30.1116	29.1736	31.6721	31.3443	28.6841	28.626
Actl6a	25.9586	25.7896	0	0	26.1292	25.9115	0	0
Actl6b	25.9586	25.7896	0	0	26.1292	25.9115	0	0
Actn1	24.833	25.15	0	0	24.7818	25.2183	0	0
Actn3	24.833	25.15	0	0	24.7818	25.2183	0	0
Actn4	26.4113	26.5437	23.9365	0	26.2043	26.1952	0	0
Adam10	23.6048	27.1677	0	0	22.7965	27.1235	0	0
Adam17	0	24.0961	0	0	0	24.6171	0	0
Adam23	0	0	0	0	0	25.2356	0	0
Adam9	23.5345	26.2678	0	0	23.9856	26.0946	0	0
Adar	25.2127	0	0	0	25.0392	24.5267	0	0
Add1	25.0343	24.729	0	0	24.5862	0	0	0
Adgra2	0	0	0	0	0	0	0	0
Adi1	24.5414	24.9737	0	0	0	0	0	0
Adnp	25.8096	25.2652	0	0	26.1848	25.5435	0	24.318
Ado	0	0	0	0	0	24.9712	0	0
Adpgk	22.9616	25.2002	0	0	0	25.3019	0	0
Adprh	25.6329	25.5971	0	0	25.6751	0	0	0
Adrm1	25.9463	0	0	0	25.8889	0	0	0
Aebp1	26.9133	28.8647	0	0	26.9776	29.1247	21.4594	0
Ahctf1	26.0265	25.2854	0	0	26.3563	25.5905	0	0
Ahcy	26.8744	25.9558	0	0	26.9164	26.1502	0	0
Ahdc1	23.7073	0	0	0	23.8379	0	0	0
Ahsa1	25.9967	26.7593	0	0	25.497	26.2565	0	0
Ahsg	0	24.9676	0	0	0	25.3783	25.1586	25.8523
Aimp1	25.0551	0	0	0	24.8153	0	0	0
Aip	25.527	25.4838	0	0	25.5133	25.3661	0	0
Akap1	24.9442	0	0	0	25.0472	0	0	0
Akap2	26.2558	26.2847	0	0	26.3287	26.3105	0	0
Akap8	28.6229	27.8674	0	0	28.8902	27.8461	24.8681	0
Akap8l	0	24.9082	0	0	25.5135	0	0	0
Akr1b8	26.5759	26.2994	0	0	26.069	0	0	0
Akr1c18	26.4391	26.5619	0	0	26.4976	27.4244	0	0
Akr1c6	26.4391	26.5619	0	0	26.4976	27.4244	0	0
Aldoa	27.0584	26.7776	26.1762	25.4482	26.6154	27.0565	0	0
Aldob	27.0584	26.7776	26.1762	25.4482	26.6154	27.0565	0	0
Aldoc	27.0584	26.7776	26.1762	25.4482	26.6154	27.0565	0	0
Alyref	26.501	26.6507	24.7836	24.3896	25.6788	26.4575	24.9661	0
Alyref2	26.501	26.6507	24.7836	24.3896	25.6788	26.4575	24.9661	0
Anapc1	26.8101	26.0883	0	0	26.4335	26.571	23.5088	0
Anapc2	24.2636	0	0	0	24.1461	0	0	0
Anapc7	23.4485	0	0	0	0	23.6616	0	0
Angptl2	22.2745	26.0557	0	0	22.6917	26.3626	0	0
Angptl6	22.2745	26.0557	0	0	22.6917	26.3626	0	0
Ankle2	24.3609	0	0	0	23.5251	23.4487	0	0
Anln	28.2191	28.511	0	20.853	27.871	28.2898	23.6685	22.7233
Ano6	0	0	0	0	0	0	0	0
Anp32a	28.7358	27.7523	0	0	28.4135	27.7078	0	0
Anp32b	26.9793	26.8325	25.5619	0	26.5828	26.8128	0	0
Anp32c	28.7358	27.7523	0	0	28.4135	27.7078	0	0
Anp32e	28.1355	27.529	0	0	26.9563	27.6821	0	0
Anxa1	30.0396	29.5653	26.0894	26.9616	30.1653	29.9062	25.599	25.5248
Anxa11	26.6515	26.1679	0	0	26.5856	26.2108	0	0
Anxa2	28.0973	28.01	27.4196	26.4599	27.9846	27.8081	26.24	25.4249
Anxa3	24.4902	24.5571	0	0	24.7888	24.5202	0	0
Anxa4	26.3254	26.2903	0	0	26.3607	26.0495	0	0
Anxa5	27.4828	27.0971	23.3344	23.1868	27.6593	27.6868	0	0
Anxa6	26.0308	25.6432	0	0	25.6111	25.6725	0	0
Anxa7	28.472	27.7363	0	0	29.1853	28.1262	0	0
Aox3	28.835	29.2183	0	22.1326	28.9564	29.0974	21.1814	0
Aox4	28.835	29.2183	0	22.1326	28.9564	29.0974	21.1814	0
Apbb1	24.5761	0	0	0	24.6455	0	0	0
Apbb1ip	24.0344	0	0	0	23.9603	23.503	0	0
Apbb2	24.5761	0	0	0	24.6455	0	0	0
Apex1	26.5365	25.7685	0	0	25.9806	25.5046	0	0
Api5	27.0646	26.6012	0	0	27.3397	26.7046	0	0
Aplp2	23.5383	25.635	0	0	0	25.6951	0	0
Apmap	0	0	0	0	0	0	0	0
Apoa1	0	0	0	0	0	0	24.5415	0
App	0	25.5009	0	0	0	26.0221	0	0
Aqr	25.5109	25.4655	0	0	25.6968	25.7658	0	0
Arf1	26.0262	25.5068	0	0	25.9644	25.6375	0	0
Arf2	26.0262	25.5068	0	0	25.9644	25.6375	0	0
Arf3	26.0262	25.5068	0	0	25.9644	25.6375	0	0
Arglu1	0	0	0	0	0	0	0	0
Arhgdia	25.2413	25.1877	0	0	25.2921	25.2494	0	0
Arhgdib	26.7141	26.4242	0	0	26.8897	26.5096	0	0
Arid1a	28.1034	27.0633	0	0	28.0512	27.2241	23.5723	0
Arid1b	26.8073	25.2783	0	0	27.0623	25.2809	0	0
Arid2	0	26.7697	0	0	0	0	0	0
Arid5b	25.3039	24.087	0	0	25.5399	24.0878	0	0
Arih1	25.7536	25.3722	0	0	25.9151	25.4051	0	0
Arnt	0	0	0	0	0	24.9325	0	0
Arpin	24.2078	0	0	0	0	0	0	0
Arsa	0	24.8749	0	0	0	25.0382	0	0
Arsb	0	0	0	0	0	24.8544	0	0
Asah1	0	25.3404	0	0	0	25.2014	0	0
Ash2l	25.4965	25.2075	0	0	25.6221	25.3796	0	0
Asns	26.7629	27.0051	0	0	26.5484	26.9253	0	0
Asph	27.5854	29.1643	0	0	27.3824	29.1724	0	0
Asrgl1	25.1336	0	0	0	0	24.374	0	0
Atad2	25.6572	25.6475	0	0	26.3991	27.1428	25.2806	25.8883
Atad5	23.3589	0	0	0	0	0	0	0
Atf6	23.927	25.6687	0	0	0	25.596	0	0
Atf6b	23.6878	25.4307	0	0	0	25.4631	0	0
Atf7ip	24.599	0	0	0	25.8781	24.3148	0	0
Atic	0	0	0	0	23.939	24.8626	0	0
Atl1	25.3239	25.9082	24.9586	23.7536	24.7872	26.131	25.8609	27.2068
Atl3	25.3239	25.9082	24.9586	23.7536	24.7872	26.131	25.8609	27.2068
Atm	24.2306	0	0	0	25.1113	23.089	0	0
Atn1	25.2359	0	0	0	25.4776	24.4824	0	0
Atox1	26.2056	26.9331	0	0	26.955	26.7742	0	0
Atp13a1	24.4006	25.8743	0	0	0	25.8304	0	25.1319
Atp2a1	26.5855	27.1342	22.8305	22.3407	26.7985	27.3163	25.3094	24.3027
Atp2a2	26.5855	27.1342	22.8305	22.3407	26.7985	27.3163	25.3094	24.3027
Atp2a3	26.5855	27.1342	22.8305	22.3407	26.7985	27.3163	25.3094	24.3027
Atp5f1a	25.1465	25.3957	24.8476	24.61	25.4056	25.736	24.2273	0
Atp5f1b	0	0	23.8285	0	0	0	0	0
Atp6ap1	24.7989	27.9934	0	0	23.8494	27.1514	0	0
Atp6ap2	0	25.0594	0	0	0	25.2057	0	0
Atp6v1a	24.0753	24.7377	0	0	0	25.1169	0	0
Atp7a	24.3465	0	0	0	0	24.8558	0	0
Atrn	0	24.5634	0	0	0	24.6892	0	0
Atrnl1	0	0	0	0	0	0	0	0
Atrx	28.1128	26.8221	23.0329	0	27.5971	27.3511	24.8714	0
Atxn2	24.6897	24.6191	0	0	24.7221	24.8329	0	0
Aurkb	25.236	25.2671	0	0	24.7604	25.5264	0	0
B2m	26.0982	28.4987	0	0	0	0	0	0
B3galnt1	0	25.2615	0	0	0	25.2532	0	0
B3glct	24.1268	26.6501	0	0	0	26.4781	0	0
B4gat1	0	0	0	0	0	0	0	0
Bag3	25.7875	25.2562	0	0	25.4318	24.6476	0	0
Bag4	25.0055	24.1859	0	0	25.6993	24.5152	0	0
Bag5	24.7122	0	0	0	24.424	24.971	0	0
Bag6	25.0205	24.8081	0	0	24.8334	25.0128	0	0
Bax	0	0	0	0	0	25.0751	0	0
Baz1a	24.6739	24.0966	0	0	24.5388	24.4531	0	0
Baz1b	28.4602	28.0854	0	25.5296	28.4077	28.1664	27.0602	27.023
Bbx	24.7585	23.8124	0	0	25.2689	23.7915	0	0
Bcap31	0	27.1583	0	0	0	26.6789	0	0
Bcas2	25.8102	25.3967	0	0	25.4652	25.3226	0	0
Bcat1	24.7909	24.8712	0	0	0	0	0	0
Bcl9l	25.973	24.7219	0	0	0	0	0	0
Bclaf1	29.4484	28.5658	23.3553	23.4543	29.4039	28.3589	25.2376	25.3475
Bgn	25.9848	28.3655	0	0	25.3882	28.1174	0	0
Birc6	25.4205	25.3904	0	0	25.2655	25.4182	0	0
Bmp1	0	0	0	0	0	0	0	0
Bnc2	24.612	24.4709	0	0	0	0	0	0
Bod1	26.5886	25.6993	0	0	27.1034	25.6663	0	0
Bod1l	26.5886	25.6993	0	0	27.1034	25.6663	0	0
Bop1	26.7545	25.9697	0	0	26.4529	26.2253	24.7522	0
Brca1	23.9383	24.0238	0	0	24.4371	24.2218	0	0
Brd2	24.7338	0	0	0	25.0869	0	0	0
Brd4	25.9533	0	0	0	25.2785	0	0	0
Brd7	0	0	0	0	25.046	0	0	0
Bri3bp	0	0	0	0	0	24.3677	0	0
Brwd3	25.843	25.4806	0	0	25.9485	25.3801	0	0
Btd	0	25.0665	0	0	0	25.0575	0	0
Bub3	26.9431	26.6595	0	0	27.1829	26.9069	0	0
C1ra	0	0	0	0	0	25.6627	0	0
C1rb	0	0	0	0	0	25.6627	0	0
C1s1	24.5509	26.5903	0	0	24.5734	27.4827	0	0
C1s2	24.5509	26.5903	0	0	24.5734	27.4827	0	0
C3	26.0865	27.0491	0	0	25.9219	27.6561	21.3906	0
Ca13	0	0	0	0	24.1241	23.9459	0	0
Cacna2d1	0	22.9087	0	0	0	24.4134	0	0
Cacna2d2	0	22.9087	0	0	0	24.4134	0	0
Cacul1	24.8672	0	0	0	24.2484	0	0	0
Cacybp	26.0215	26.0573	0	0	25.6101	26.3595	0	0
Cad	25.8883	26.0987	0	0	25.1553	25.5651	0	0
Calm1	0	0	24.9057	24.7719	0	0	0	0
Calm2	0	0	24.9057	24.7719	0	0	0	0
Calm3	0	0	24.9057	24.7719	0	0	0	0
Calml3	0	0	24.9057	24.7719	0	0	0	0
Calr	27.5498	30.8812	22.8917	0	27.8041	31.3612	22.9347	0
Calu	29.4349	31.6537	22.6372	0	29.1142	31.6581	25.2637	23.4614
Camk2a	24.6478	24.8516	0	0	24.9283	24.9226	0	0
Camk2d	24.6478	24.8516	0	0	24.9283	24.9226	0	0
Cand1	27.1574	26.5461	0	0	27.3645	26.9824	0	0
Canx	28.181	31.7843	24.2288	23.8255	28.4755	32.0502	24.5675	23.3114
Cap1	26.9935	27.8358	0	22.7547	27.2267	27.5394	0	0
Cap2	26.9935	27.8358	0	22.7547	27.2267	27.5394	0	0
Capg	25.8001	25.7608	0	0	25.9144	25.8356	0	0
Capn2	26.1198	26.0506	0	0	25.7643	25.7863	0	0
Caprin1	25.7499	25.3039	0	0	24.2513	24.8965	0	0
Capza2	0	0	0	0	24.5733	24.7307	0	0
Capzb	25.9404	25.8995	0	0	26.3221	25.8894	0	0
Carm1	27.2936	26.9507	0	0	26.5272	26.3553	0	0
Casp3	25.6356	0	0	0	25.5763	0	0	0
Cast	26.8524	26.4014	0	0	27.2847	26.5038	0	0
Cat	0	0	0	0	0	0	0	0
Cav1	24.2558	0	0	0	0	0	0	0
Cbll1	24.2728	0	0	0	24.8872	0	0	0
Cbr3	25.6986	25.9015	0	0	25.724	25.7107	0	0
Cbx3	28.0268	27.5334	24.7424	0	27.2592	27.4282	25.6379	0
Cbx5	28.3349	27.91	26.3238	26.401	28.074	27.9516	26.7914	26.2
Ccar1	27.0617	26.0855	0	0	27.4805	26.6884	0	0
Ccar2	26.1583	25.5154	0	0	26.2217	25.7498	23.5674	0
Ccdc134	0	0	0	0	0	23.8265	0	0
Ccdc47	27.1155	28.8272	0	0	26.5609	29.0088	0	0
Ccdc6	25.0459	24.9063	0	0	25.3064	0	0	0
Ccdc80	0	0	0	0	0	0	0	0
Ccnk	26.2965	25.8095	0	0	26.5701	25.8275	0	0
Ccnt1	25.953	25.589	0	0	25.7599	25.6234	0	0
Ccpg1	0	24.7114	0	0	0	24.8955	0	0
Cct2	26.8231	25.7428	0	0	25.8787	26.1943	0	0
Cct3	25.4861	26.3967	24.2905	23.8184	25.6747	26.4091	23.8236	24.8766
Cct4	28.4128	29.1685	0	0	28.578	29.2591	0	0
Cct5	26.1567	26.2565	0	0	25.6245	26.3915	25.067	0
Cct6a	25.5904	25.5405	0	0	25.2582	25.4771	0	0
Cct6b	25.5904	25.5405	0	0	25.2582	25.4771	0	0
Cct7	24.9708	25.2841	23.2434	0	24.3607	25.0873	0	0
Cct8	27.1562	27.0828	22.7471	0	26.5993	26.902	23.3901	0
Cd109	27.164	29.3205	0	0	26.2493	29.0313	0	0
Cd2bp2	25.4715	24.9111	0	0	24.7857	24.9109	0	0
Cd34	0	0	0	0	0	0	0	0
Cdc16	24.9605	0	0	0	25.1512	24.9966	0	0
Cdc23	0	0	0	0	25.1616	0	0	0
Cdc37	26.0818	25.8012	0	0	26.0072	25.5537	0	0
Cdc40	25.8005	25.1915	0	0	25.2301	25.1825	0	0
Cdc42	0	0	0	0	26.5117	25.9161	0	0
Cdc5l	28.0529	27.3373	0	0	27.7848	27.5846	0	0
Cdc73	25.9981	25.134	0	0	25.6643	25.3014	0	0
Cdca2	25.1148	24.6767	0	0	24.8611	24.4767	0	0
Cdipt	0	0	0	0	0	0	0	0
Cdk1	25.2691	25.0321	0	0	0	25.2402	0	0
Cdk11b	0	0	0	0	24.1293	24.4075	0	0
Cdk12	25.1056	24.7911	0	0	25.3272	24.7983	0	0
Cdk13	25.0347	0	0	0	24.891	0	0	0
Cdk15	25.0347	0	0	0	24.891	0	0	0
Cdk17	25.0347	0	0	0	24.891	0	0	0
Cdk18	25.0347	0	0	0	24.891	0	0	0
Cdk4	25.3617	25.4113	0	0	25.2299	25.1633	0	0
Cdk8	24.7599	0	0	0	24.9859	0	0	0
Cdk9	0	0	0	0	24.772	0	0	0
Cdkn1b	0	0	0	0	25.1692	0	0	0
Cdkn2aip	25.0331	24.7479	0	0	25.3415	24.467	0	0
Cds2	0	0	0	0	0	0	0	0
Cdv3	24.7776	0	0	0	24.7061	24.279	0	0
Cebpb	27.3568	25.9881	0	0	27.5994	26.254	0	0
Cebpd	26.1604	25.3038	0	0	26.4681	25.7265	0	0
Cebpz	25.167	24.5493	0	0	24.7575	24.6968	0	0
Celf1	25.5269	0	0	0	25.2597	24.5108	0	0
Celf2	25.5837	24.6032	0	0	25.3962	24.1239	0	0
Cemip	0	0	0	0	0	0	0	0
Cemip2	0	0	0	0	0	0	0	0
Cenpv	0	0	0	0	24.0426	0	0	0
Cep170	23.3055	0	0	0	0	24.0553	0	0
Cep170b	23.3055	0	0	0	0	24.0553	0	0
Cers5	25.4388	26.7637	0	0	26.2502	26.7983	0	0
Cers6	0	25.6055	0	0	0	0	0	0
Cfdp1	26.097	25.7897	0	0	25.9998	26.3881	0	0
Cfl1	29.149	29.635	27.26	26.3644	28.7542	29.5365	26.2443	26.3968
Cfl2	29.149	29.635	27.26	26.3644	28.7542	29.5365	26.2443	26.3968
Chaf1a	26.7633	26.1786	0	0	26.9256	25.9672	0	0
Chaf1b	23.9591	25.009	0	0	24.4632	25.0068	0	0
Champ1	25.9343	25.8541	0	0	25.9726	25.3873	0	0
Chd1	25.0325	24.7534	0	0	24.9024	24.9476	0	0
Chd4	28.5447	27.7497	0	22.0346	28.2186	27.8273	25.7499	26.0564
Chd7	23.5852	23.7895	0	0	23.986	24.0266	0	0
Chd8	23.5852	23.7895	0	0	23.986	24.0266	0	0
Chd9	23.5852	23.7895	0	0	23.986	24.0266	0	0
Cherp	27.402	26.2513	0	0	27.9242	26.8048	23.7001	25.4001
Chid1	0	0	0	0	0	24.6732	0	0
Chmp4b	0	0	0	0	23.98	23.7581	0	0
Chpf	0	0	0	0	0	0	0	0
Chst12	0	0	0	0	0	0	0	0
Chst14	0	0	0	0	0	0	0	0
Chtf18	25.891	26.0282	0	0	25.8309	25.7256	0	0
Chtop	0	24.2074	0	0	0	0	0	0
Ciapin1	26.3122	26.3419	0	0	26.3109	26.145	0	0
Cic	25.6239	24.356	0	0	25.6616	24.4	0	0
Ckap2	24.8378	24.6843	0	0	25.4266	25.226	0	0
Ckap4	29.4437	31.4354	23.756	23.7796	28.9029	31.5488	23.6669	22.5836
Clcc1	25.0456	27.0607	0	0	24.8513	27.2758	0	0
Clic1	25.868	25.5009	0	0	26.0118	25.5585	0	0
Clk3	0	0	0	0	25.0912	0	0	0
Clns1a	24.9478	0	0	0	25.1494	25.1145	0	0
Clptm1	26.5454	28.69	0	0	26.3626	28.6554	23.4132	0
Clptm1l	0	26.031	0	0	0	25.9547	0	0
Clstn1	0	0	0	0	0	0	0	0
Cltc	26.7584	27.4606	0	23.1888	25.3109	27.9147	25.9002	24.1923
Cmas	0	0	0	0	23.9999	0	0	0
Cmtr1	25.9618	25.3535	0	0	25.5397	26.2073	0	0
Cnbp	27.2278	26.1681	0	0	27.321	0	0	0
Cnn2	28.2568	28.5992	0	0	28.7465	28.2646	0	0
Cnn3	27.583	27.571	0	0	27.2066	27.5148	0	0
Cnpy2	0	0	0	0	0	0	0	0
Cnpy3	25.2833	27.8348	0	0	25.0715	27.9274	0	0
Cnpy4	0	24.6973	0	0	0	0	0	0
Cntnap1	24.9864	26.9271	0	0	24.6106	27.509	0	0
Cobll1	23.3598	23.8679	0	0	0	0	0	0
Col12a1	0	26.4981	0	0	0	27.5305	0	0
Col16a1	24.5275	25.5037	0	0	24.5774	0	0	0
Col1a1	25.1892	26.6404	0	0	24.9518	26.2584	0	0
Col1a2	26.9326	28.2571	21.2453	21.7878	25.8435	28.5504	0	0
Col4a1	0	25.9568	0	0	0	0	0	0
Col4a2	0	25.4451	0	0	0	25.3396	0	0
Col5a1	25.3249	26.5801	0	0	25.3606	26.4817	0	0
Col5a2	0	0	0	0	0	0	0	0
Col6a1	26.1847	27.4367	0	0	25.6586	27.4854	0	0
Col6a2	23.4801	26.0152	0	0	0	24.7259	0	0
Col8a1	0	0	0	0	0	0	0	0
Colec12	0	26.3434	0	0	0	26.1232	0	0
Colgalt1	23.1627	26.7627	0	0	0	26.6305	0	0
Copa	0	0	0	0	23.9214	24.4052	0	0
Copg1	0	24.2926	0	0	0	24.5262	0	0
Copg2	0	24.2926	0	0	0	24.5262	0	0
Cops2	25.1328	24.817	0	0	24.7753	25.1003	0	0
Cops3	25.7453	25.2264	0	0	25.7602	25.643	0	0
Cops4	24.2116	0	0	0	24.3359	0	0	0
Cops6	24.1188	24.5039	0	0	0	24.181	0	0
Coro1c	0	25.9897	0	0	0	25.4122	0	0
Cp	26.2187	28.1861	0	0	26.3488	28.5939	0	0
Cpd	0	0	0	0	0	0	0	0
Cpe	24.7007	26.9785	0	0	24.939	27.079	0	0
Cpne1	24.941	25.0495	0	0	24.7703	0	0	0
Cpne2	25.8213	25.0578	0	0	25.7026	25.5687	0	0
Cpne3	25.8213	25.0578	0	0	25.7026	25.5687	0	0
Cpne4	25.8213	25.0578	0	0	25.7026	25.5687	0	0
Cpne5	25.8213	25.0578	0	0	25.7026	25.5687	0	0
Cpne6	25.8213	25.0578	0	0	25.7026	25.5687	0	0
Cpne7	25.8213	25.0578	0	0	25.7026	25.5687	0	0
Cpne9	25.8213	25.0578	0	0	25.7026	25.5687	0	0
Cpsf1	27.1179	25.856	0	0	25.8484	25.8228	0	0
Cpsf2	24.8884	24.4814	0	0	24.2899	24.61	0	0
Cpsf3	25.4132	25.2744	0	0	25.4957	25.4276	0	0
Cpsf6	29.0749	27.8636	0	0	28.8512	28.0276	24.6865	24.8489
Cpsf7	27.1573	26.4408	0	0	26.9156	26.8336	0	0
Cpxm2	26.9133	28.8647	0	0	26.9776	29.1247	21.4594	0
Creb1	0	0	0	0	27.4936	0	0	0
Crebbp	25.377	24.2414	0	0	25.2298	24.4457	0	0
Creld2	25.6921	27.6021	0	0	24.4953	27.5702	0	0
Crim1	0	0	0	0	0	0	0	0
Crkl	25.1345	25.0431	0	0	25.4247	25.2146	0	0
Crlf1	24.9538	25.8762	0	0	0	26.4977	0	0
Crmp1	26.0616	26.2939	0	0	25.5322	25.1562	0	0
Crnkl1	24.6389	24.9308	0	0	24.9188	24.6067	0	0
Crtap	0	26.8462	0	0	23.0349	27.3876	0	0
Csde1	24.3616	24.4992	0	0	24.111	24.3786	0	0
Cse1l	29.3913	28.3557	0	0	29.348	29.4038	0	0
Csrp1	25.749	0	0	0	26.2627	0	0	0
Csrp2	25.1258	0	0	0	24.8996	0	0	0
Cst3	23.9413	26.1686	0	0	0	0	0	0
Cstb	27.4021	28.0484	0	25.9859	27.1899	27.7845	25.4491	0
Cstf1	25.6971	25.2174	0	0	25.9255	25.2364	0	0
Cstf2	25.6904	24.8215	0	0	26.3036	25.2289	0	0
Cstf3	25.8098	25.1326	0	0	24.7766	24.6985	0	0
Ctbp1	26.4007	0	0	0	26.9257	0	0	0
Ctbp2	27.4116	27.165	0	0	27.5312	27.1349	0	0
Ctc1	24.5571	0	0	0	24.9334	0	0	0
Ctcf	26.9821	25.057	0	0	26.6511	25.3238	0	0
Ctcfl	26.9821	25.057	0	0	26.6511	25.3238	0	0
Ctdp1	25.8533	25.3925	0	0	25.8366	25.7883	0	0
Ctdspl2	0	0	0	0	24.9419	0	0	0
Ctnnb1	0	0	28.5509	27.6827	24.1736	21.8967	27.5681	24.9381
Ctnnbl1	25.0838	24.7011	0	0	24.7703	24.4511	0	0
Ctnnd1	24.5478	24.0621	0	0	24.2372	0	0	0
Ctps1	26.2587	26.6479	0	0	25.2297	26.2915	0	0
Ctr9	25.2536	25.4099	0	0	24.9966	24.9697	0	0
Ctsa	0	25.6057	0	0	0	25.9412	0	0
Ctsb	25.1395	0	0	0	25.4589	25.896	0	0
Ctsd	0	25.9535	0	0	0	26.3481	0	0
Ctsl	23.6441	27.8929	0	0	23.5023	27.4889	0	0
Ctsz	0	0	0	0	0	0	0	0
Cttn	25.7857	25.9087	0	0	26.0685	25.8825	0	0
Ctu2	23.7881	0	0	0	0	0	0	0
Cuedc2	23.6822	0	0	0	23.3327	24.0236	0	0
Cul2	24.6099	24.3813	0	0	24.0324	24.5632	0	0
Cul3	25.0352	24.9367	0	0	25.4911	25.1624	0	0
Cul4b	25.9824	25.4094	0	0	26.3456	24.9583	0	0
Cux1	24.634	24.415	0	0	25.0265	24.1398	0	0
Cwc22	25.8735	0	0	0	0	0	0	0
Cwf19l1	25.2489	0	0	0	24.9866	25.2589	0	0
Cwf19l2	0	0	0	0	25.0586	0	0	0
Cxxc1	23.8715	0	0	0	25.0255	0	0	0
Cyb5a	0	0	0	0	0	0	0	0
Cyb5r3	24.5661	24.5117	0	23.8767	0	0	25.7512	0
Cyfip1	23.9599	25.2705	0	0	24.395	24.8299	0	0
Cyp39a1	24.1514	25.1849	0	0	0	25.108	0	0
Cyp51a1	24.1927	25.9776	25.6142	25.066	23.6373	25.0223	24.8838	0
D1Pas1	26.8464	27.053	24.0885	23.8696	26.528	26.924	24.7871	0
Dab2	24.1146	24.7974	0	0	24.5415	24.2037	0	0
Dag1	0	0	0	0	0	0	0	0
Dazap1	28.2824	26.953	0	0	28.1458	27.0431	0	0
Dbnl	0	24.3666	0	0	0	24.4942	0	0
Dbr1	26.0103	25.912	0	0	25.6638	25.5441	0	0
Dcaf1	23.7404	0	0	0	24.3693	0	0	0
Dcaf13	0	0	0	0	24.7585	0	0	0
Dcaf5	24.3439	23.6967	0	0	24.5208	23.3901	0	0
Dck	25.0062	25.4985	0	0	26.0876	25.7907	0	0
Dcn	23.7639	25.9076	0	0	25.0487	26.8071	0	0
Dcps	26.0198	25.8244	0	0	25.735	25.7301	0	0
Ddb1	27.3202	26.8134	0	0	26.7572	26.8548	0	0
Ddost	24.4921	28.8846	0	0	25.1002	29.0568	0	0
Ddr1	0	24.5088	0	0	0	0	0	0
Ddr2	0	24.5088	0	0	0	0	0	0
Ddx1	26.9774	26.8746	0	0	26.6232	27.0813	0	25.9586
Ddx17	29.8206	29.2391	0	23.5557	30.025	29.1927	25.7101	26.4322
Ddx18	25.7935	25.2175	0	0	25.8367	25.538	23.5288	24.4281
Ddx20	26.0321	0	0	0	0	25.8405	0	0
Ddx21	27.517	27.374	25.8622	25.2859	26.2796	27.9571	27.7405	27.3686
Ddx24	25.4064	25.0303	0	0	25.2139	24.8045	0	0
Ddx27	25.2862	0	0	0	0	25.8617	24.5316	0
Ddx39a	27.7502	27.5673	0	0	27.7243	27.5035	0	0
Ddx39b	29.4938	28.3509	0	0	28.763	29.1766	0	25.2424
Ddx3x	26.8464	27.053	24.0885	23.8696	26.528	26.924	24.7871	0
Ddx41	24.5495	0	0	0	0	24.323	0	0
Ddx42	27.1198	26.0382	0	0	27.0172	26.592	0	0
Ddx46	27.2869	26.5895	0	0	27.4084	26.6357	22.349	0
Ddx5	31.575	31.076	24.8111	25.3559	31.3872	31.0123	27.6479	29.3876
Ddx50	23.8696	23.5857	0	0	24.1912	24.5063	24.4866	0
Ddx51	0	0	0	0	23.514	0	0	0
Ddx54	0	0	0	0	0	0	24.3369	0
Ddx56	0	24.083	0	0	0	0	0	0
Dek	25.5162	25.2914	0	0	25.4461	25.5261	0	0
Dennd4c	24.9495	25.1797	0	0	0	24.7154	0	0
Des	28.3333	28.8478	27.2426	27.6451	28.0067	28.6807	28.6901	29.5958
Dgcr8	25.4389	24.8704	0	0	24.6675	24.3166	0	0
Dhcr7	0	25.8136	0	0	0	25.6732	0	0
Dhx15	28.9024	28.4447	0	0	28.85	28.8983	25.2705	26.1016
Dhx8	23.4713	0	0	0	23.3196	0	0	0
Dhx9	30.7996	30.4693	22.2851	25.6946	30.6432	30.5418	27.2749	28.2889
Dido1	25.9595	25.2483	0	0	26.0683	25.2248	0	0
Dis3	26.2333	26.2337	0	0	26.5032	26.7137	0	0
Dkc1	26.6805	26.3376	24.132	0	26.1031	26.2627	25.1147	24.7229
Dlgap5	23.9128	24.0154	0	0	0	0	0	0
Dnaja1	25.4006	25.4415	0	0	24.8068	25.5559	0	0
Dnaja2	25.7118	0	0	0	25.9987	0	0	0
Dnajb11	25.664	27.4295	0	0	25.1268	27.6029	0	0
Dnajb12	0	26.1651	0	0	0	25.3723	0	0
Dnajb14	0	24.7633	0	0	0	24.8231	0	0
Dnajc10	25.601	27.7569	0	0	25.7506	28.1125	0	0
Dnajc16	0	0	0	0	0	23.9148	0	0
Dnajc25	0	25.9389	0	0	0	0	0	0
Dnajc3	0	25.2237	0	0	0	25.7591	0	0
Dnajc7	24.268	24.0762	0	0	24.0453	24.1278	0	0
Dnajc8	25.4531	25.7983	0	0	25.8615	25.6103	0	0
Dnajc9	25.4079	24.9439	0	0	25.3355	25.1264	0	0
Dnmt1	28.5215	28.4904	21.3054	23.2384	27.9333	28.1891	25.5233	25.0696
Dnttip2	26.6805	26.098	0	0	26.1735	25.9763	0	0
Dock6	25.5419	25.2726	0	0	25.1484	25.2839	0	0
Dock7	25.5419	25.2726	0	0	25.1484	25.2839	0	0
Dock8	25.5419	25.2726	0	0	25.1484	25.2839	0	0
Dok1	23.8959	24.4237	0	0	0	0	0	0
Dpf2	26.9814	25.9452	0	0	27.0847	25.9359	24.0584	0
Dpp7	0	0	0	0	0	0	0	0
Dpy19l1	25.8594	28.8618	0	0	26.2515	28.9732	0	0
Dpy19l2	25.8594	28.8618	0	0	26.2515	28.9732	0	0
Dpy19l3	0	0	0	0	0	0	0	0
Dpy19l4	0	0	0	0	0	24.9918	0	0
Dpysl2	26.0616	26.2939	0	0	25.5322	25.1562	0	0
Drosha	24.4245	24.4062	0	0	24.4136	24.4418	0	0
Dsg1a	0	0	25.6018	0	0	0	24.5167	0
Dsg1b	0	0	25.6018	0	0	0	24.5167	0
Dsg1c	0	0	25.6018	0	0	0	24.5167	0
Dsn1	23.5331	23.4423	0	0	0	0	0	0
Dsp	0	23.7071	29.5322	27.8897	22.2945	0	26.7989	24.5738
Dstn	27.4115	27.031	24.8892	0	27.8906	27.2752	0	0
Dtl	23.8994	24.5638	0	0	0	0	0	0
Dus3l	25.735	25.0346	0	0	25.8293	25.2122	0	0
Dync1h1	25.3657	26.0742	0	0	24.9936	26.1327	0	0
Dynll1	26.7323	25.5801	0	0	26.9888	25.7385	0	0
Dynll2	26.7323	25.5801	0	0	26.9888	25.7385	0	0
Dysf	26.197	26.7975	0	22.8802	25.4027	26.7319	26.0098	25.6809
Ebf1	24.0707	0	0	0	24.1022	23.7941	0	0
Ebf2	24.0707	0	0	0	24.1022	23.7941	0	0
Ebf3	24.0707	0	0	0	24.1022	23.7941	0	0
Ebf4	24.0707	0	0	0	24.1022	23.7941	0	0
Ebna1bp2	24.5054	0	23.9823	0	24.2067	0	0	0
Ebp	0	0	0	0	0	0	0	0
Ecm1	25.2264	27.6264	0	0	24.2554	27.6299	0	0
Ecpas	25.5177	23.6141	0	0	24.1536	24.1536	0	0
Edc4	0	23.9627	0	0	0	0	0	0
Edem1	0	0	0	0	0	0	0	0
Edem2	0	0	0	0	0	0	0	0
Edem3	23.0714	25.4939	0	0	22.1367	25.451	0	0
Eef1a1	29.6153	30.4363	28.3843	28.0877	28.9924	30.4509	28.0162	28.701
Eef1a2	29.6153	30.4363	28.3843	28.0877	28.9924	30.4509	28.0162	28.701
Eef1g	27.0487	27.1342	25.2284	24.9173	26.1329	26.6223	0	0
Eef2	29.0734	29.2679	24.298	24.4689	28.5508	29.3526	24.4742	23.7811
Efemp1	26.5793	27.8464	0	0	26.3504	27.9145	0	0
Efemp2	0	0	0	0	0	0	0	0
Eftud2	28.3878	27.1703	0	0	27.8185	27.7911	0	22.7979
Ehmt1	25.8203	24.6333	0	0	25.2409	24.759	0	0
Ehmt2	25.1346	24.1994	0	0	25.2944	24.3446	0	0
Eif2ak3	0	24.763	0	0	0	25.0513	0	0
Eif2s1	25.3691	0	0	0	25.8763	25.4479	0	0
Eif2s3x	24.3372	24.5594	0	0	24.3337	24.8192	0	0
Eif2s3y	24.3372	24.5594	0	0	24.3337	24.8192	0	0
Eif3b	23.9942	24.0131	0	0	0	0	0	0
Eif3c	23.4903	24.7084	25.5311	26.0059	0	24.2372	24.8727	0
Eif3d	24.8228	25.0482	0	0	24.631	25.0288	0	0
Eif3l	24.0836	24.7617	0	0	23.8376	24.6618	0	0
Eif4a1	27.0435	27.1661	25.1893	24.1953	25.7084	27.4798	0	0
Eif4a2	27.0435	27.1661	25.1893	24.1953	25.7084	27.4798	0	0
Eif4a3	27.8808	27.3994	0	0	27.6555	27.3976	0	0
Eif4b	25.9869	25.5525	0	0	26.3318	25.3953	0	0
Eif4g1	25.8144	26.0109	0	0	25.4169	25.9197	0	0
Eif4g3	25.8144	26.0109	0	0	25.4169	25.9197	0	0
Eif4h	26.4055	0	0	0	26.021	25.7146	0	0
Eif5a	27.911	27.3783	24.8994	0	27.4422	27.3365	0	0
Eif5a2	27.911	27.3783	24.8994	0	27.4422	27.3365	0	0
Eif5b	0	0	24.1299	24.4934	0	0	0	0
Elac2	25.5449	0	0	0	0	24.7042	0	0
Elavl1	28.872	28.3563	0	23.6164	28.7071	28.3928	24.8286	0
Elf2	23.6983	0	0	0	23.9458	0	0	0
Ell	24.4871	0	0	0	25.1895	0	0	0
Eloa	25.9957	25.4638	0	0	26.3087	0	0	0
Elovl6	0	0	0	0	0	0	0	0
Emb	0	0	0	0	0	0	0	0
Emc1	24.8223	27.6167	0	0	24.9883	27.7104	0	0
Emc7	0	25.7047	0	0	0	26.2522	0	0
Emd	28.0394	27.6141	0	0	28.3067	27.4554	22.6442	23.5351
Emilin1	0	0	0	0	0	24.7338	0	0
Emilin2	0	25.7444	0	0	0	25.0722	0	0
Endod1	0	0	0	0	0	0	0	0
Eno1	26.0652	27.3973	26.1947	25.737	25.8904	27.68	25.1846	0
Eno2	26.0652	27.3973	26.1947	25.737	25.8904	27.68	25.1846	0
Eno3	26.0652	27.3973	26.1947	25.737	25.8904	27.68	25.1846	0
Entpd5	0	0	0	0	0	0	0	0
Eogt	0	24.7687	0	0	0	0	0	0
Ep300	24.3061	0	0	0	24.1466	23.9115	0	0
Epha2	0	0	0	0	0	0	0	0
Epha4	0	0	0	0	0	0	0	0
Epha6	0	0	0	0	0	0	0	0
Epha7	0	0	0	0	0	0	0	0
Ephb1	0	0	0	0	0	0	0	0
Ephb2	0	0	0	0	0	0	0	0
Epm2aip1	24.6048	25.0524	0	0	25.6446	0	0	0
Eprs1	27.3002	27.4068	21.014	0	27.0107	26.7932	22.1919	0
Erap1	23.3864	26.3039	0	0	22.3837	26.6835	0	0
Ercc3	23.923	0	0	0	23.8582	0	0	0
Ergic1	27.0162	29.3264	0	0	26.7928	29.463	0	0
Ergic3	0	0	0	0	0	0	0	0
Erh	29.709	28.4998	0	0	29.798	28.1262	0	0
Erlec1	0	25.5794	0	0	0	25.9072	0	0
Erlin1	25.4841	27.3683	0	0	25.0751	27.2727	0	0
Erlin2	0	25.5766	0	0	0	25.5033	0	0
Ermp1	0	24.5642	0	0	0	0	0	0
Ero1a	26.4981	28.3152	0	0	26.3491	28.3949	0	0
Ero1b	0	0	0	0	0	0	0	0
Erp29	27.5771	29.4165	0	0	27.5821	29.6628	0	0
Erp44	27.8516	29.3969	0	0	28.1179	29.569	0	0
Esco2	0	0	0	0	25.4861	26.0826	0	0
Esd	26.7183	26.9514	0	0	26.7963	26.7542	0	0
Etv6	24.2624	0	0	0	0	24.1869	0	0
Ewsr1	31.3233	30.5902	0	23.4773	31.5009	30.5709	25.3737	0
Exosc10	25.0583	24.696	0	0	24.6376	24.7747	0	0
Ext2	22.7145	25.1003	0	0	0	24.9941	0	0
Eya3	24.4233	24.1484	0	0	24.5424	0	0	0
Ezh1	24.4953	0	0	0	0	0	0	0
Ezh2	24.4953	0	0	0	0	0	0	0
Ezr	23.8124	24.2232	0	0	23.612	0	0	0
Fads1	0	0	0	0	0	0	0	0
Fads2	0	26.1069	25.0987	26.7168	0	25.5665	26.9287	27.1698
Faf1	26.0234	25.6972	0	0	25.6922	25.6549	0	0
Fam111a	24.4178	25.5865	0	0	24.6868	25.9357	0	0
FAM120A	26.1414	26.1907	0	0	26.7025	25.5858	0	0
Fam120c	26.1414	26.1907	0	0	26.7025	25.5858	0	0
Fam20b	0	0	0	0	0	0	0	0
Fam3c	0	24.5951	0	0	0	0	0	0
Fam50a	26.1725	25.8645	0	0	26.0609	25.6595	0	0
Fam50b	26.1725	25.8645	0	0	26.0609	25.6595	0	0
Fam98b	28.2012	27.1605	0	0	28.316	27.2887	0	0
Fanci	24.2725	0	0	0	24.2288	24.7147	0	0
Farp1	24.5588	0	0	0	24.8102	0	0	0
Fasn	26.2501	27.9113	0	0	25.2965	27.8431	21.4498	0
Fat4	0	23.8731	0	0	0	23.3729	0	0
Fau	0	0	28.156	26.6486	0	27.0173	28.4345	0
Fbl	25.7248	26.5978	24.7857	25.0246	26.3976	0	26.4724	27.513
Fbln2	25.7611	28.0182	0	0	25.4718	27.8906	0	0
Fbln5	0	25.1021	0	0	0	25.4969	0	0
Fbn1	0	23.8586	0	0	0	23.3597	0	0
Fbn2	0	23.8586	0	0	0	23.3597	0	0
Fbxo22	25.0043	25.1831	0	0	25.2051	25.0255	0	0
Fbxo30	24.527	24.7738	0	0	24.0264	24.8575	0	0
Fbxo38	25.3198	24.4383	0	0	24.708	24.0165	0	0
Fbxo6	0	24.8207	0	0	0	24.8914	0	0
Fdft1	24.5605	27.1355	0	0	0	26.6694	0	0
Fdps	26.896	27.3154	0	0	26.6901	27.1122	0	0
Fen1	0	0	0	0	24.7424	0	0	0
Fhl2	24.5902	24.6412	0	0	24.9702	0	0	0
Fhl3	27.3245	26.8559	0	0	27.5696	26.6944	0	0
Fip1l1	27.3972	26.4058	0	0	27.4623	26.6514	23.612	0
Fkbp10	28.1178	30.02	0	0	27.899	30.0987	22.1349	0
Fkbp11	26.8965	28.5135	0	0	25.5939	28.1896	0	0
Fkbp14	0	0	0	0	0	24.8918	0	0
Fkbp1a	26.4857	25.8549	0	0	26.9334	25.8961	0	0
Fkbp2	0	27.6762	0	0	25.6681	27.2673	0	0
Fkbp4	25.9182	26.0326	0	0	26.5525	25.6772	0	0
Fkbp5	27.0844	26.6882	0	0	26.8788	27.1061	0	0
Fkbp7	0	26.9676	0	0	0	27.386	0	0
Fkbp8	0	0	0	0	23.2397	0	0	0
Fkbp9	27.1588	29.5051	0	0	27.2402	29.5988	0	0
Flna	27.7914	27.9968	22.6204	23.0933	27.2983	27.3698	24.9897	0
Flnb	26.9576	27.0207	22.6841	0	27.2663	26.8942	21.0637	0
Flnc	25.543	24.6407	0	0	25.661	23.8045	0	0
Fmr1	0	0	0	0	0	23.959	0	0
Fn1	27.2159	29.2689	0	0	26.3808	29.3615	21.3316	0
Fnbp4	24.8954	24.6303	0	0	25.3072	24.6143	0	0
Folh1	0	24.7661	0	0	0	25.1028	0	0
Fosl2	27.5837	26.8138	0	0	27.8097	26.8281	0	0
Foxf1	0	0	0	0	25.1878	0	0	0
Foxf2	0	0	0	0	25.1878	0	0	0
Foxg1	24.5742	0	0	0	24.836	0	0	0
Foxk1	25.8923	25.7523	0	0	26.2673	25.9167	0	0
Foxl2	0	0	0	0	25.1878	0	0	0
Foxp1	24.7672	24.4749	0	0	25.305	24.4306	0	0
Frg1	26.4645	26.036	0	0	26.0188	25.5637	0	0
Fstl1	25.8904	27.0176	0	0	25.3251	27.1377	0	0
Fto	24.9624	24.1578	0	0	24.8591	24.2366	0	0
Ftsj3	26.0777	25.35	0	0	26.0389	25.5914	24.6125	0
Fubp1	29.0937	28.2113	0	0	28.9808	28.0782	0	0
Fus	32.1074	31.268	22.9683	24.1597	32.1487	31.3574	25.788	24.9338
Fut11	0	0	0	0	0	0	0	0
Fxr1	24.9815	25.403	0	0	25.08	25.1356	0	0
Fxyd5	0	0	0	0	0	0	0	0
G6pd2	25.8015	25.5826	0	0	25.2125	25.6734	0	0
G6pdx	25.8015	25.5826	0	0	25.2125	25.6734	0	0
Gaa	0	24.8391	0	0	0	24.9677	0	0
Gabpa	25.5001	0	0	0	25.5416	25.2366	0	0
Galc	0	0	0	0	0	0	0	0
Galk2	0	0	0	0	23.5909	23.7317	0	0
Galnt17	0	0	0	0	0	0	0	0
Galnt2	0	24.3875	0	0	0	24.1721	0	0
Galnt7	0	0	0	0	0	0	0	0
Ganab	28.4416	30.7968	20.8308	0	27.2948	31.2864	22.1876	21.7986
Gapdh	30.5181	30.9734	26.9848	26.6754	30.2505	30.9677	27.5373	28.1544
Gapdhs	30.5181	30.9734	26.9848	26.6754	30.2505	30.9677	27.5373	28.1544
Gars1	25.1883	25.3739	0	0	25.1492	25.2599	0	0
Gart	24.6887	24.6995	0	0	0	24.8686	0	0
Gas1	0	24.7613	0	0	0	24.2157	0	0
Gatad2a	25.3201	24.5368	0	0	24.9769	24.8254	22.5558	0
Gatad2b	27.2234	26.3486	0	0	27.5057	26.221	24.0422	0
Gba	0	0	0	0	0	0	0	0
Gclm	25.9353	26.2068	0	0	25.7583	25.5863	0	0
Gdi1	25.1038	25.4253	0	0	0	25.7808	0	0
Gdi2	25.1038	25.4253	0	0	0	25.7808	0	0
Gemin5	23.8648	0	0	0	23.4248	0	0	0
Gfap	28.3333	28.8478	27.2426	27.6451	28.0067	28.6807	28.6901	29.5958
Gfpt1	24.9538	24.7725	0	0	24.9423	24.7437	0	0
Ggcx	0	25.971	0	0	0	25.8873	0	0
Ghr	0	0	0	0	0	0	0	0
Gimap8	0	0	0	0	0	24.7772	0	0
Gla	0	0	0	0	0	0	0	0
Glb1	0	0	0	0	0	0	0	0
Glb1l	0	0	0	0	0	0	0	0
Glg1	24.0794	23.9907	0	0	21.9318	24.0722	0	0
Glod4	24.778	24.8038	0	0	25.2038	24.9421	0	0
Glrx3	26.0979	26.4902	0	0	26.2046	26.8868	0	0
Glyr1	25.7402	25.3171	0	0	25.5971	25.4907	0	0
Gmps	27.8567	27.0127	0	0	26.4671	27.1304	22.6449	23.7812
Gnai1	25.354	25.835	0	0	25.1061	25.6603	24.5468	0
Gnai2	25.354	25.835	0	0	25.1061	25.6603	24.5468	0
Gnal	25.354	25.835	0	0	25.1061	25.6603	24.5468	0
Gnat1	25.354	25.835	0	0	25.1061	25.6603	24.5468	0
Gnat2	25.354	25.835	0	0	25.1061	25.6603	24.5468	0
Gnat3	25.354	25.835	0	0	25.1061	25.6603	24.5468	0
Gnl2	25.4368	24.6079	0	0	25.4851	24.7853	22.881	0
Gnl3	27.6663	27.4229	25.0164	25.0808	26.7831	27.4243	26.8709	26.1473
Gnl3l	24.6712	24.9135	0	0	24.6308	0	0	0
Gns	23.3474	25.3584	0	0	0	25.5248	0	0
Golga5	0	0	0	0	0	0	0	0
Gpaa1	0	26.2592	0	0	24.9738	26.0913	0	0
Gpatch8	25.0886	24.6924	0	0	25.6902	24.6737	23.3504	0
Gpd2	24.6809	25.2495	0	0	24.5621	25.5199	25.9604	0
Gpnmb	0	0	0	0	0	25.8385	0	0
Gps1	24.3716	24.2848	0	0	0	24.179	0	0
Gpx7	0	0	0	0	0	0	0	0
Gpx8	25.8491	27.9264	0	0	25.3272	27.9937	0	0
Grb14	26.4708	26.7521	0	0	27.2488	26.2358	0	0
Grn	0	24.943	0	0	0	0	0	0
Grwd1	25.1659	25.1533	0	0	0	24.4784	0	0
Gsn	26.458	26.8925	23.4456	0	27.0467	26.3947	0	0
Gstm1	24.9775	25.3269	0	0	25.2893	25.2913	0	0
Gstm3	24.9775	25.3269	0	0	25.2893	25.2913	0	0
Gstm6	24.9775	25.3269	0	0	25.2893	25.2913	0	0
Gstm7	24.9775	25.3269	0	0	25.2893	25.2913	0	0
Gsto1	27.7964	26.6769	0	0	27.775	27.7401	0	0
Gsto2	27.7964	26.6769	0	0	27.775	27.7401	0	0
Gstp1	26.3381	26.2632	0	0	26.2615	26.6016	0	0
Gstp2	26.3381	26.2632	0	0	26.2615	26.6016	0	0
Gtf2e1	24.9463	24.8153	0	0	24.9664	24.843	0	0
Gtf2f1	23.4687	23.0501	0	0	23.8729	0	0	0
Gtf2f2	0	0	0	0	25.2547	25.3876	0	0
Gtf2h1	24.8655	24.8905	0	0	25.3517	24.9296	0	0
Gtf2i	27.3743	26.1949	0	0	26.8199	26.3296	0	0
Gtf2ird2	27.3743	26.1949	0	0	26.8199	26.3296	0	0
Gtf3c1	25.9455	25.5116	0	0	26.3454	25.751	22.3762	0
Gtf3c4	24.2238	0	0	0	24.7575	0	0	0
Gtf3c5	24.4016	0	0	0	25.0658	0	0	0
Gtpbp4	26.1422	25.2598	0	0	25.7596	25.1802	24.6399	25.8388
Gtse1	0	0	0	0	24.2654	23.7842	0	0
Gxylt1	0	0	0	0	0	0	0	0
H1-0	28.3734	28.8646	30.2595	29.71	28.8251	29.2105	30.671	29.3727
H1-1	0	24.7503	0	0	0	0	0	0
H1-2	26.8244	26.9933	28.9233	27.9726	26.7705	26.4409	28.821	0
H1-3	28.8586	29.0554	30.3409	29.1617	28.4487	28.7791	30.3034	29.139
H1-4	30.8519	31.2832	32.5098	32.0762	30.524	30.9765	32.6273	31.375
H1-5	27.9222	28.1513	29.598	28.8284	27.7239	27.9065	29.6422	0
H1-6	26.8244	26.9933	28.9233	27.9726	26.7705	26.4409	28.821	0
H2-DMb1	0	0	0	0	0	0	0	0
H2-Q10	24.7251	26.9381	0	0	24.8874	27.1317	0	0
H2ac11	0	0	24.5086	0	0	0	0	0
H2ac12	0	0	24.5086	0	0	0	0	0
H2ac13	0	0	24.5086	0	0	0	0	0
H2ac15	0	0	24.5086	0	0	0	0	0
H2ac20	30.159	30.0412	31.0978	30.0009	29.2044	29.454	31.1099	0
H2ac4	0	0	24.5086	0	0	0	0	0
H2ac6	0	0	24.5086	0	0	0	0	0
H2ac7	0	0	24.5086	0	0	0	0	0
H2ac8	0	0	24.5086	0	0	0	0	0
H2aj	0	0	24.5086	0	0	0	0	0
H2aw	0	0	24.5086	0	0	0	0	0
H2ax	32.246	31.6963	30.752	30.837	31.4805	32.0907	30.5964	31.2697
H2az1	0	0	0	26.395	0	0	0	0
H2az2	0	0	0	26.395	0	0	0	0
H2bc14	32.1117	32.5572	32.4686	32.1008	32.2848	32.5399	31.9882	30.9248
H2bc4	32.1117	32.5572	32.4686	32.1008	32.2848	32.5399	31.9882	30.9248
H2bc9	32.1117	32.5572	32.4686	32.1008	32.2848	32.5399	31.9882	30.9248
H3-3a	31.9491	32.9664	33.3417	33.2983	31.6297	32.4657	34.1822	32.607
H3-5	31.9491	32.9664	33.3417	33.2983	31.6297	32.4657	34.1822	32.607
H3c1	31.9491	32.9664	33.3417	33.2983	31.6297	32.4657	34.1822	32.607
H3c2	31.9491	32.9664	33.3417	33.2983	31.6297	32.4657	34.1822	32.607
H4c1	33.0608	32.9576	32.2621	31.535	33.4811	32.867	32.2714	31.4285
H6pd	0	24.7826	0	0	0	25.1987	0	0
Hacd3	0	25.9109	0	0	0	25.521	0	0
Hat1	26.4576	25.7087	0	0	26.2158	26.5287	0	0
Hbb-b1	0	0	0	0	0	24.6197	25.1287	0
Hbb-b2	0	0	0	0	0	24.6197	25.1287	0
Hbb-y	0	0	0	0	0	24.6197	25.1287	0
Hccs	24.6584	0	0	0	24.7545	0	24.1618	0
Hcfc1	27.2282	26.888	0	0	27.7873	26.6945	23.7491	0
Hdac1	27.6445	27.2751	0	0	27.2887	27.7415	24.4315	0
Hdac2	26.5163	25.9915	0	0	26.3809	26.588	0	0
Hdac3	0	0	0	0	24.0194	23.9268	0	0
Hdgf	28.8332	28.1469	0	0	28.7793	27.6827	0	0
Hdgfl2	26.2944	24.9544	23.9767	0	25.9594	25.4332	23.6692	0
Hdgfl3	0	0	0	0	24.9605	24.8246	0	0
Hdlbp	26.3288	25.8855	0	0	25.5345	26.0006	0	0
Heatr3	25.767	25.8135	0	0	25.6509	25.5213	0	0
Helb	0	0	0	0	25.0462	0	0	0
Hells	26.5778	26.4711	0	0	26.2201	25.8719	22.5359	0
Hexa	0	25.0449	0	0	0	25.5105	0	0
Hexim1	27.2158	26.6119	0	0	27.3983	26.8739	0	0
Hgf	0	0	0	0	0	0	0	0
Hirip3	26.1318	25.9031	0	0	25.7708	25.7786	0	0
Hist1h2af	0	0	24.5086	0	0	0	0	0
Hist1h2an	0	0	24.5086	0	0	0	0	0
Hist1h2ao	0	0	24.5086	0	0	0	0	0
Hist1h2ap	0	0	24.5086	0	0	0	0	0
Hist2h2aa1	30.159	30.0412	31.0978	30.0009	29.2044	29.454	31.1099	0
Hist2h2bb	32.1117	32.5572	32.4686	32.1008	32.2848	32.5399	31.9882	30.9248
Hjurp	24.5643	24.1608	0	0	24.2107	0	0	0
Hltf	24.7149	24.0821	0	0	24.4939	0	0	0
Hmga1	24.8964	25.8305	26.5983	26.693	0	0	26.9836	0
Hmga2	26.4581	26.5013	26.2715	25.7644	26.8511	26.8705	26.3581	0
Hmgb1	29.001	28.6968	25.2881	25.611	29.1284	28.9027	23.7515	0
Hmgb2	26.2873	26.0633	0	0	26.3409	26.1543	0	0
Hmgcr	0	0	0	0	0	0	0	0
Hmgcs1	26.7769	27.1174	0	0	25.728	26.4672	0	0
Hmgcs2	26.7769	27.1174	0	0	25.728	26.4672	0	0
Hmgn5	25.1577	24.7519	0	0	25.8247	24.9641	0	0
Hmox2	24.7265	25.025	0	0	24.346	25.0007	0	0
Hnrnpa0	31.2369	31.165	0	0	31.0563	30.9281	25.4116	0
Hnrnpa1	31.8896	31.7159	25.1934	25.4709	32.0961	31.7133	25.8736	26.323
Hnrnpa2b1	32.4204	32.2798	25.9335	25.8489	32.6379	31.8831	26.7534	29.5123
Hnrnpa3	32.3622	32.198	23.39	24.7041	32.613	32.2897	28.6413	30.7861
Hnrnpab	30.6815	30.7645	24.7486	24.7589	30.275	30.827	25.2581	0
Hnrnpc	29.3004	29.0226	23.7041	0	29.2676	29.0554	23.3986	24.2191
Hnrnpd	30.9512	29.7844	24.4694	0	30.8746	29.4225	0	0
Hnrnpdl	29.4599	28.2782	0	0	28.8964	28.3436	0	0
Hnrnpf	31.9459	31.3592	25.6037	25.5932	31.4376	30.9952	27.8705	29.3423
Hnrnph1	32.0946	31.37	25.6431	26.6541	32.2849	31.2692	28.1589	29.8853
Hnrnph2	29.4562	28.6453	0	0	29.5562	28.5083	24.6173	0
Hnrnpk	32.1749	31.6358	26.2491	26.8413	32.2646	31.596	28.0868	29.2675
Hnrnpl	31.2776	30.6526	25.3416	26.3596	31.2011	30.8276	28.1867	29.4244
Hnrnpll	28.8584	28.2638	0	23.6365	29.0911	28.4322	25.238	26.3741
Hnrnpm	29.6784	29.853	25.5286	26.198	30.0247	29.5569	28.8626	29.1031
Hnrnpu	31.4424	31.1338	27.643	28.0074	31.4865	31.1401	29.5438	30.4519
Hnrnpul1	28.7184	27.7071	0	0	28.7311	28.1652	22.6876	23.2905
Hnrnpul2	28.023	27.6982	22.3729	0	28.5047	27.9613	26.3096	25.6272
Hp1bp3	26.4256	25.8361	24.154	24.0668	26.397	26.1403	25.7554	24.3494
Hsd17b12	0	0	0	0	0	25.8946	24.0868	0
Hsp90aa1	27.6798	27.6888	23.8996	24.1333	27.5639	28.1252	0	0
Hsp90ab1	29.5753	30.0631	26.514	26.2352	29.5909	30.0267	26.1376	25.3298
Hsp90b1	30.9668	33.1608	25.5988	26.2623	30.5431	33.1617	27.1206	27.7096
Hspa13	23.9912	26.7446	0	0	23.0812	26.7997	0	0
Hspa1a	24.9022	0	26.053	0	24.2525	25.0458	0	26.0367
Hspa1b	24.9022	0	26.053	0	24.2525	25.0458	0	26.0367
Hspa4	27.4482	27.1453	0	0	27.5213	27.1503	0	0
Hspa4l	25.2028	25.812	0	0	25.7554	26.2535	0	0
Hspa5	29.4272	31.4816	24.8075	24.4228	29.0788	31.4476	25.2122	24.1521
Hspa8	30.0213	29.7987	26.7328	26.3111	30.1277	29.5772	25.4037	26.2921
Hspa9	24.6716	24.7411	23.8957	0	25.0026	25.2887	24.5006	0
Hspb8	24.9929	24.7747	0	0	0	0	0	0
Hspd1	25.4459	25.6653	24.6712	24.7572	25.4438	25.7107	24.3539	25.6726
Hspe1	0	0	24.4446	0	0	0	0	0
Hspg2	24.6886	26.3634	0	0	23.3006	26.2806	0	0
Hsph1	26.7917	26.5098	0	0	26.7803	27.2412	0	0
Htatsf1	26.6865	26.0824	0	0	27.1211	25.9621	0	0
Huwe1	25.6224	25.1342	0	0	24.9454	24.6222	0	0
Hyou1	26.8503	28.8925	0	0	26.4805	29.0274	0	0
Iars1	0	25.2156	0	0	0	24.862	0	0
Idh1	25.7593	26.0819	0	0	25.5633	26.1577	0	0
Ifi202	24.2532	0	0	0	0	0	0	0
Ifi204	25.741	25.729	0	0	26.3506	25.1995	0	0
Ifi205a	24.7497	0	0	0	25.1179	0	0	0
Igbp1	25.1791	25.0646	0	0	25.279	25.0144	0	0
Igf1r	24.6168	26.4279	0	0	0	26.1524	0	0
Igf2r	25.6781	27.5826	0	0	24.9971	27.6261	0	0
Igsf10	22.8089	25.2321	0	0	0	25.3867	0	0
Igsf8	0	24.4606	0	0	0	24.9568	0	0
Ik	27.8866	26.9084	0	0	27.5536	26.516	22.776	0
Ikbip	25.89	28.3634	0	0	25.4392	28.484	0	0
Il1rl1	27.2193	28.8134	0	0	26.8243	29.0906	0	0
Il6st	25.3059	26.5549	0	0	25.0019	26.3494	0	0
Ilf2	25.4031	25.1404	0	0	25.492	25.2717	0	0
Ilf3	28.1797	27.6564	0	0	28.4948	27.7058	0	0
Ilk	23.6061	0	0	0	23.4886	0	0	0
Immt	24.3141	24.5813	0	0	24.7038	24.7197	25.427	24.8912
Impa1	0	0	25.024	24.0522	24.8941	0	24.6473	24.7007
Impact	26.1053	26.4642	0	0	26.3312	26.6765	0	0
Impdh2	0	0	0	0	24.8648	25.1273	0	0
Ina	28.3333	28.8478	27.2426	27.6451	28.0067	28.6807	28.6901	29.5958
Incenp	25.8015	25.495	0	0	25.6745	25.6125	0	0
Inf2	25.3898	25.1831	0	0	26.0853	25.4618	0	0
Ing3	24.2122	24.0191	0	0	24.1304	0	0	0
Insr	0	0	0	0	0	0	0	0
Ints1	24.5306	0	0	0	0	0	0	0
Ints10	25.0956	0	0	0	25.229	0	0	0
IntS13	24.4747	0	0	0	24.6746	0	0	0
Ints3	23.6548	24.4331	0	0	23.8764	0	0	0
Ints6	0	0	0	0	24.2243	0	0	0
Ints7	23.4469	0	0	0	23.6887	23.7823	0	0
Ipo11	0	0	0	0	24.5303	24.7389	0	0
Ipo5	25.8811	24.1572	0	0	23.9549	24.5627	0	0
Ipo7	26.3539	25.7667	0	0	26.2193	26.548	0	0
Ipo9	25.4956	24.9108	0	0	25.0917	24.6712	0	0
Iqgap1	26.9216	26.7791	23.6237	0	26.3176	26.6071	0	0
Iqgap2	26.9216	26.7791	23.6237	0	26.3176	26.6071	0	0
Irf2bp1	26.8799	26.608	0	0	26.8005	26.479	26.0514	0
Irf2bp2	25.7834	25.5478	0	0	25.6159	25.5734	0	0
Irf2bpl	24.8774	0	0	0	24.7125	24.251	0	0
Irs1	0	24.3257	0	0	23.803	0	0	0
Irs2	23.8534	0	0	0	23.4333	0	0	0
Itga5	0	0	0	0	0	24.5002	0	0
Itgav	24.942	27.1621	0	0	23.2819	27.0052	0	0
Itgb1	27.985	29.3931	0	0	27.2102	29.6145	22.5434	0
Itgb5	0	0	0	0	0	0	0	0
Itgb7	0	26.2399	0	0	0	25.0916	0	0
Itm2b	0	0	0	0	0	0	0	0
Itpr1	0	0	0	0	0	0	0	0
Itpr3	0	0	0	0	0	0	0	0
Iws1	24.903	24.7071	0	0	25.0654	24.8956	0	0
Jade3	0	23.6448	0	0	23.5384	23.7706	0	0
Jagn1	0	0	0	0	0	0	0	0
Jmjd6	24.7332	0	0	0	0	0	0	0
Jpt2	25.8192	25.5392	0	0	25.7697	25.5324	0	0
Jun	26.7936	0	0	0	26.8513	0	0	0
Junb	26.9169	26.1873	0	0	27.3523	26.6307	0	0
Jund	25.9377	0	0	0	25.6411	0	0	0
Jup	0	0	28.5509	27.6827	24.1736	21.8967	27.5681	24.9381
Kank2	24.3849	23.4865	0	0	25.2104	23.9679	0	0
Kat7	25.4265	0	0	0	25.082	25.3645	0	0
Kct2	0	25.0215	0	0	0	0	0	0
Kdm1a	0	24.7445	0	0	0	24.7556	0	0
Kdm2a	25.9832	25.7086	0	0	25.518	25.3081	0	0
Kdm2b	25.9832	25.7086	0	0	25.518	25.3081	0	0
Kdm3a	23.8341	24.278	0	0	0	24.161	0	0
Kdm3b	25.4309	0	0	0	25.8676	24.5877	0	0
Kdm4a	24.4837	0	0	0	24.835	24.8973	0	0
Kdm5c	24.1126	0	0	0	23.9021	0	0	0
Kdm5d	24.1126	0	0	0	23.9021	0	0	0
Khdrbs1	30.6776	30.1447	0	26.1646	30.3479	30.108	27.8212	29.0482
Khdrbs2	30.6776	30.1447	0	26.1646	30.3479	30.108	27.8212	29.0482
Khdrbs3	30.6776	30.1447	0	26.1646	30.3479	30.108	27.8212	29.0482
Khsrp	31.0748	30.2247	25.1034	25.4527	31.073	30.4755	27.9432	28.2724
Kif18b	0	0	0	0	0	23.669	0	0
Kif20a	27.0981	27.0506	0	0	26.7903	27.2265	26.3391	0
Kif20b	24.9943	24.8654	0	0	24.4056	24.472	0	0
Kif22	24.0905	0	0	0	0	0	0	0
Kif23	25.3937	24.9946	0	0	25.1505	25.0531	0	0
Kif2a	24.8036	24.4619	0	0	24.192	0	0	0
Kif2c	25.3103	24.8132	0	0	24.6354	0	0	0
Kif3a	27.2949	26.7157	0	0	26.4281	26.597	24.4356	22.6715
Kif4	27.2949	26.7157	0	0	26.4281	26.597	24.4356	22.6715
Kifc1	26.1024	26.2806	0	23.4786	26.4136	26.9206	26.3108	25.121
Klc1	0	24.7121	0	0	24.5126	0	0	0
Klc2	0	24.7121	0	0	24.5126	0	0	0
Klc4	0	24.7121	0	0	24.5126	0	0	0
Kmt2a	25.0327	24.2919	0	0	24.5806	24.2335	0	0
Knl1	23.6228	0	0	0	0	0	0	0
Kpna2	26.2246	26.1391	0	0	24.9542	25.9382	24.362	0
Kpna3	27.0753	26.1721	0	0	26.4607	27.1549	0	0
Kpna4	25.1237	0	0	0	0	25.2127	0	0
Kpna6	24.9418	24.6344	0	0	25.0116	25.1398	0	0
Kpnb1	25.488	26.566	0	0	25.2284	26.5776	0	0
Kri1	24.4014	0	0	0	24.3051	0	0	0
Krt16	0	0	0	26.2533	0	0	0	0
Krt19	0	24.9331	32.2199	29.9809	22.179	0	26.6573	25.3596
Krt20	29.6923	30.4619	35.5031	34.2325	31.2741	30.2876	32.526	32.6823
Krt222	29.6923	30.4619	35.5031	34.2325	31.2741	30.2876	32.526	32.6823
Krt23	0	24.9331	32.2199	29.9809	22.179	0	26.6573	25.3596
Krt35	0	0	0	0	0	0	0	0
Krt74	30.8985	30.8799	32.9394	34.0017	33.0421	31.3546	33.5856	33.3821
Krt76	0	0	0	33.323	0	0	0	0
Krt79	0	0	29.9512	0	0	0	0	28.0052
Krt80	0	0	26.1923	24.8498	0	0	24.5551	0
Krt81	0	0	0	0	24.6752	0	0	0
Krt85	0	0	0	0	24.6752	0	0	0
Krt86	0	0	0	0	24.6752	0	0	0
Ktn1	24.2325	0	0	0	0	24.7185	0	0
L3mbtl3	23.8878	0	0	0	0	0	0	0
Lama4	0	24.0314	0	0	0	24.2496	0	0
Lamb1	27.1997	28.8134	0	0	26.7028	28.7841	0	0
Lamb2	0	26.4634	0	0	23.7695	26.7525	0	0
Lamc1	25.4568	27.4221	0	0	23.2576	27.2161	0	0
Lamp1	0	0	0	0	0	0	0	0
Lamp2	0	0	0	0	0	0	0	0
Lancl1	27.6512	0	0	0	27.5811	27.1293	0	0
Larp1	25.1085	24.8889	0	0	24.2046	24.4934	0	0
Larp4	0	0	0	0	24.4436	0	0	0
Larp7	25.7702	25.7058	0	0	26.1487	25.8921	0	0
Lars1	25.5225	25.624	0	0	23.518	25.1508	0	0
Las1l	26.3429	25.7595	0	0	26.004	25.8568	0	0
Lasp1	25.7544	0	0	0	0	0	0	0
Lbr	25.7826	28.3046	0	22.455	26.5653	28.1378	24.9885	23.4713
Lcp1	0	0	0	24.0387	0	0	0	0
Ldha	28.4622	28.5413	24.8227	0	28.3958	28.8443	23.5571	0
Ldhc	28.4622	28.5413	24.8227	0	28.3958	28.8443	23.5571	0
Ldlr	0	0	0	0	0	0	0	0
Lemd2	24.0441	24.4766	0	0	24.378	0	0	0
Lemd3	26.2715	27.3062	0	0	26.6385	27.4612	21.1708	0
Leng8	25.9862	25.3064	0	0	26.6615	25.3011	0	0
Leo1	25.633	24.9382	0	0	24.9506	0	0	0
Lgals1	30.4586	29.9764	28.6984	26.5406	30.4244	29.7586	27.6537	25.692
Lgals3	30.3522	30.3492	24.7859	0	29.3628	30.7185	23.8876	0
Lgals3bp	0	25.2108	0	0	0	0	0	0
Lig1	27.479	27.423	0	0	27.7101	27.2545	23.4331	0
Lig3	25.1907	0	0	0	0	0	0	0
Lima1	26.0545	25.7259	0	0	26.5227	25.6558	0	0
Limd1	25.0365	25.1904	0	0	24.2703	24.2434	0	0
Lman1	26.8789	28.8187	0	0	26.7107	29.0254	0	0
Lman2	24.3469	26.4682	0	0	24.3578	27.0146	0	0
Lman2l	0	0	0	0	0	0	0	0
Lmf1	23.3864	26.7122	0	0	24.1559	26.9757	0	0
Lmf2	0	28.5404	0	0	0	28.4418	0	0
Lmna	31.0182	30.7171	27.099	27.1491	31.1679	30.8571	28.5339	29.472
Lmnb1	27.9195	27.0933	0	0	27.8032	27.3738	24.5558	24.2932
Lmnb2	23.9133	0	0	0	0	24.0844	0	0
Lnpep	0	23.8755	0	0	0	0	0	0
Lox	27.6239	28.5959	0	0	27.2509	28.4436	0	0
Loxl1	23.6302	26.423	0	0	23.3941	26.2152	0	0
Loxl3	0	25.6121	0	0	0	25.8738	0	0
Lpcat3	0	0	0	0	0	0	0	0
Lpp	26.6958	26.217	0	0	27.0138	26.4856	0	0
Lrfn4	0	0	0	0	0	0	0	0
Lrig2	0	0	0	0	0	0	0	0
Lrp1	26.9407	28.3263	0	0	26.8993	28.4305	0	0
Lrpap1	27.2825	28.9826	0	0	27.1907	29.3831	0	0
Lrpprc	0	23.7822	0	0	0	24.4404	0	0
Lrrc41	25.9315	25.1572	0	0	25.153	25.0865	0	0
Lrrc59	25.6248	25.818	0	0	0	0	0	0
Lrrfip1	25.3855	24.868	0	0	25.7495	25.0994	0	0
Lrrfip2	25.3855	24.868	0	0	25.7495	25.0994	0	0
LRWD1	0	0	0	0	0	23.7155	0	0
Lsm14a	24.2847	0	0	0	0	24.1125	0	0
Lsm3	26.9194	26.3416	0	0	27.5078	0	0	0
Lss	0	0	0	0	0	0	0	0
Lta4h	24.6858	24.6822	0	0	25.4905	24.9063	0	0
Ltbp1	24.8704	26.4138	0	0	0	25.9688	0	0
Ltbp2	0	25.748	0	0	0	25.7911	0	0
Ltbp3	25.7544	27.0505	0	0	25.7021	26.8459	0	0
Luc7l	25.7649	25.188	0	0	0	25.4215	0	0
Luc7l2	26.8747	26.6385	0	0	26.909	26.6926	24.6352	0
Luc7l3	26.5389	25.9391	25.1311	24.291	25.6713	26.3242	26.1663	0
Lum	26.3503	27.1359	0	0	26.5044	28.1039	0	0
Lxn	25.9744	0	0	0	27.0919	25.1877	0	0
Ly75	0	0	0	0	0	23.847	0	0
Lyar	26.6897	26.066	0	23.6604	26.4393	25.8777	24.8044	0
Macroh2a1	24.5731	24.8548	0	0	0	25.0905	0	0
Mad1l1	24.7297	0	0	0	24.6163	24.3277	0	0
Magoh	25.2343	0	0	0	25.3741	0	0	0
Magohb	25.2343	0	0	0	25.3741	0	0	0
Magt1	0	26.0786	0	0	24.7492	26.7069	0	0
Mak16	0	0	0	0	24.9455	24.9465	0	0
Man2a1	25.6613	27.4373	0	0	23.0803	26.5532	0	0
Man2b1	0	23.1721	0	0	0	23.0195	0	0
Man2b2	0	0	0	0	0	0	0	0
Manf	25.2129	27.0043	0	0	25.0822	26.9797	0	0
Map1a	24.2247	24.013	0	0	0	0	0	0
Map1b	25.539	25.2958	0	0	24.922	24.6393	0	0
Map4	27.5163	27.1668	0	0	27.8893	27.2145	0	0
Mapk1	24.731	0	0	0	24.6192	0	0	0
Mapk1ip1l	25.9229	0	0	0	26.5997	0	0	0
Mapre1	24.762	24.5506	0	0	24.3661	0	0	0
Mapre3	24.762	24.5506	0	0	24.3661	0	0	0
Masp1	0	24.8817	0	0	0	0	0	0
Mast1	24.924	24.6639	0	0	25.381	24.9742	0	0
Mast2	24.924	24.6639	0	0	25.381	24.9742	0	0
Mast3	24.924	24.6639	0	0	25.381	24.9742	0	0
Mast4	24.924	24.6639	0	0	25.381	24.9742	0	0
Mastl	24.924	24.6639	0	0	25.381	24.9742	0	0
Mat1a	26.4993	26.4428	0	0	25.7612	26.6276	0	0
Mat2a	26.4993	26.4428	0	0	25.7612	26.6276	0	0
Matr3	29.8257	29.0848	0	24.7085	29.6543	29.2467	26.7451	27.527
Mavs	0	0	0	0	23.7589	0	0	0
Mbd2	24.0427	24.1976	0	0	0	0	0	0
Mbd3	25.2925	0	0	0	25.1698	25.6126	0	0
Mbtps1	0	24.4134	0	0	0	0	0	0
Mccc1	28.196	29.4288	30.3491	30.6465	28.7729	29.5307	31.1638	31.0452
Mcfd2	25.4934	27.2786	0	0	26.1764	27.0406	0	0
Mcm2	29.6971	29.6586	0	21.1745	29.5056	29.5909	25.2803	25.604
Mcm3	29.3555	29.1503	0	0	29.2142	29.2518	25.9448	26.0362
Mcm4	28.4153	28.456	0	0	28.3094	28.4172	24.122	24.1678
Mcm5	27.7825	28.3927	0	0	28.2167	27.9321	24.734	25.3354
Mcm6	28.2378	27.9389	0	0	28.0723	28.0635	24.4663	25.0003
Mcm7	28.0838	28.2053	0	0	27.9335	28.5102	23.9683	25.6925
Mcm8	28.4153	28.456	0	0	28.3094	28.4172	24.122	24.1678
Mcmbp	26.9149	26.297	0	0	26.7836	26.2665	0	0
Mdc1	25.9868	25.2443	0	0	26.0651	25.5689	0	0
Mdh2	0	0	24.6016	0	0	0	0	0
Mecp2	24.7935	0	0	0	24.7855	24.4881	0	0
Med1	25.8044	24.5483	0	0	25.0251	24.5291	0	0
Med12	25.5035	22.6965	0	0	25.8784	24.6799	0	0
Med14	25.4614	0	0	0	25.2415	24.9506	0	0
Med16	24.1317	0	0	0	0	0	0	0
Med23	23.7543	24.0319	0	0	0	23.9394	0	0
Megf8	22.8273	24.7594	0	0	23.1183	24.734	0	0
Mepce	25.7476	25.5208	0	0	25.9483	25.913	0	0
Mesd	26.3334	28.6768	0	0	26.2729	28.764	0	0
Metap1	25.6624	25.4792	0	0	25.2524	25.7729	0	0
Mettl16	24.8412	24.7845	0	0	24.9404	24.5373	0	0
Mfap1a	25.4674	24.8174	0	0	25.5809	24.9029	0	0
Mfap1b	25.4674	24.8174	0	0	25.5809	24.9029	0	0
Mfge8	23.8625	26.3773	0	0	0	26.4679	0	0
Mfsd10	0	0	0	0	0	25.1936	0	0
Mgst1	23.763	25.3225	0	0	0	25.3025	0	0
Mia2	0	0	0	0	0	0	0	0
Mia3	25.6713	27.6095	0	0	25.3913	28.118	0	0
Mif	26.6317	26.15	25.1333	0	26.8076	26.2205	0	0
Minpp1	23.9809	25.8446	0	0	0	25.3214	0	0
Mki67	27.9314	27.3465	0	0	27.7084	27.3619	23.5574	22.1471
Mlec	27.8088	29.6028	0	0	27.6523	29.8309	0	0
Mlh1	23.6261	0	0	0	0	0	0	0
Mmp14	23.0141	25.535	0	0	0	25.3314	0	0
Mmp15	23.0141	25.535	0	0	0	25.3314	0	0
Mmp2	24.4954	26.5278	0	0	24.5598	26.7798	0	0
Mmp24	23.0141	25.535	0	0	0	25.3314	0	0
Mmtag2	23.7914	23.2865	0	0	0	0	0	0
Mnat1	0	0	0	0	24.8462	24.0974	0	0
Mnda	24.7497	0	0	0	25.1179	0	0	0
Mogs	0	25.1819	0	0	0	25.731	0	0
Morc3	25.9459	25.7481	0	0	25.9939	25.7228	0	0
Mpo	0	0	0	25.4238	0	0	0	0
Mpp1	24.5263	25.0975	0	0	24.5352	25.4417	0	0
Mprip	24.8148	24.255	0	0	24.6748	24.9084	0	0
Mr1	0	0	0	0	0	0	0	0
Mre11	25.0623	25.2864	0	0	0	0	0	0
Msh2	26.9022	26.982	0	0	26.7672	27.1101	24.3076	24.5252
Msh6	27.7757	27.6289	21.7986	23.2062	28.1942	28.1042	26.5871	26.3971
Msmo1	0	0	0	0	0	0	0	0
Msn	23.8124	24.2232	0	0	23.612	0	0	0
Mta1	26.8213	25.8254	0	0	26.478	25.9391	23.7283	24.9235
Mta2	27.881	28.1797	0	0	27.7664	28.0931	25.855	26.7929
Mta3	25.1676	24.9513	0	0	25.3325	25.2027	23.6598	0
Mtap	29.4727	29.1122	25.1756	0	29.5432	29.2057	25.391	0
Mtarc1	25.8834	0	0	0	26.2149	26.0143	24.3867	0
Mtarc2	25.8834	0	0	0	26.2149	26.0143	24.3867	0
Mtch2	25.9868	26.4398	0	25.2462	26.2239	26.5932	26.9697	0
Mtdh	24.6427	24.5853	0	0	0	0	0	0
Mtf2	0	0	0	0	23.8702	23.4592	0	0
Mthfd1	24.2422	25.1117	0	0	24.1463	25.2463	0	0
Mthfd1l	0	23.9585	0	0	0	0	0	0
Mtpn	26.6684	0	0	0	26.5736	0	0	0
Mtrex	25.3869	24.9634	0	0	25.4586	25.2488	0	0
Mttp	24.8201	24.0449	0	0	24.2335	24.6842	0	0
Mxra8	0	0	0	0	0	0	0	0
Myadm	0	0	0	0	0	0	0	0
Mybbp1a	28.7229	28.3309	24.7309	25.44	28.437	28.5008	27.2693	26.9154
Mydgf	0	30.2012	0	0	27.6065	30.3222	0	0
Myef2	25.6256	25.2614	0	0	25.542	25.1788	0	0
Myh10	23.3083	23.2124	0	0	0	0	0	0
Myh14	0	0	0	0	25.674	25.6545	0	0
Myh9	27.1934	27.6159	24.2581	24.3273	26.9233	27.5161	23.9415	0
Myl12b	0	0	24.726	24.2153	0	0	0	0
Myl6	25.7279	25.978	25.4353	0	26.0513	26.5112	24.8588	0
Myl6b	25.7279	25.978	25.4353	0	26.0513	26.5112	24.8588	0
Myl9	0	0	24.726	24.2153	0	0	0	0
Myof	26.197	26.7975	0	22.8802	25.4027	26.7319	26.0098	25.6809
N4bp1	0	0	0	0	24.8021	0	0	0
Naa15	24.0617	24.3056	0	0	23.5161	23.9607	0	0
Naa16	24.0617	24.3056	0	0	23.5161	23.9607	0	0
Naalad2	0	24.7661	0	0	0	25.1028	0	0
Nab1	25.6032	0	0	0	25.7641	24.9286	0	0
Naca	0	0	25.5476	0	0	0	24.5032	0
Nacc1	24.4739	0	0	0	0	0	0	0
Nacc2	24.4739	0	0	0	0	0	0	0
Naf1	24.985	24.5483	0	0	24.6164	24.3367	0	0
Naga	0	0	0	0	0	0	0	0
Nampt	0	0	0	0	0	23.9804	0	0
Nap1l1	24.7561	25.1791	0	0	0	25.033	0	0
Napa	23.6614	24.3341	0	0	0	0	0	0
Napb	23.6614	24.3341	0	0	0	0	0	0
NARS1	24.4547	24.8089	0	0	24.0527	24.8355	0	0
Nasp	27.3733	26.906	0	0	27.3912	27.0205	0	0
Nat10	24.8468	25.4242	23.1655	23.0773	24.6236	25.5067	24.8463	0
Nbn	24.6333	0	0	0	0	25.0123	0	0
Ncapd2	25.6894	25.3246	0	0	25.4472	25.2201	0	0
Ncapd3	25.5005	24.8506	0	0	24.9447	25.2458	24.225	0
Ncapg2	24.9607	25.4205	0	0	24.5664	26.3209	0	0
Ncaph	25.96	24.8826	0	0	24.8497	24.8036	0	0
Ncaph2	25.707	25.3017	0	0	25.8406	25.5441	0	0
Ncbp1	26.0788	26.0371	0	0	26.4337	26.1952	0	0
Ncbp2	0	0	0	0	24.8411	24.5479	0	0
Ncbp3	24.7292	24.4465	0	0	24.9861	0	0	0
Nceh1	25.5452	28.1077	0	0	0	28.3888	0	0
Ncl	28.8776	28.7272	28.6076	27.8795	28.963	28.9675	28.1553	26.1834
Ncln	0	26.0038	0	0	0	25.6569	0	0
Ncoa2	24.593	0	0	0	24.504	0	0	0
Ncoa3	23.8437	23.5819	0	0	0	0	0	0
Ncoa5	28.5874	28.0729	0	0	28.9792	28.2959	0	0
Ncor1	28.2341	26.2135	0	0	29.7576	25.2537	0	0
Ncor2	26.4404	23.6263	0	0	25.3197	24.9591	0	0
Ncstn	24.8752	26.9696	0	0	24.0297	26.8772	0	0
Ndc1	24.6061	0	0	0	24.3185	24.6975	0	0
Nedd4	28.3908	28.7613	0	0	28.1248	28.357	22.3686	0
Nefl	28.3333	28.8478	27.2426	27.6451	28.0067	28.6807	28.6901	29.5958
Nefm	28.3333	28.8478	27.2426	27.6451	28.0067	28.6807	28.6901	29.5958
Nek6	24.7273	24.7877	0	0	0	24.7076	0	0
Nek7	24.7273	24.7877	0	0	0	24.7076	0	0
Nek9	24.2199	0	0	0	24.2558	24.3248	0	0
Nelfa	25.3252	24.7157	0	0	25.2304	24.8163	0	0
Nenf	26.0923	27.7498	0	0	0	27.423	0	0
Nepro	0	0	0	0	24.4164	0	0	0
Nfat5	24.1799	24.6078	0	0	24.2959	0	0	0
Nfib	27.9389	27.3017	0	0	28.4739	27.4477	0	26.6639
Nfic	26.6588	26.3332	0	0	26.5361	26.2165	0	0
Nfix	26.6786	26.1527	0	0	26.8967	26.001	0	0
Nfkb1	0	24.5888	0	0	0	24.4105	0	0
Nfkb2	26.7668	26.588	0	0	26.5631	26.8678	0	0
Niban2	0	24.9011	0	0	0	24.8111	0	0
Nid1	0	25.2917	0	0	0	25.6561	0	0
Nid2	0	25.2917	0	0	0	25.6561	0	0
Nifk	25.3009	24.5432	23.7126	0	24.7836	0	0	0
Nip7	24.312	24.1051	0	0	24.3509	0	0	0
Nipbl	26.4584	25.3477	0	0	26.7658	25.5212	0	0
Nkap	25.8112	24.7598	0	0	0	0	0	0
Nkapl	25.8112	24.7598	0	0	0	0	0	0
Nkrf	24.1083	0	0	0	24.0856	0	0	0
Nme2	0	25.3742	25.0463	24.637	0	0	24.5712	0
Nmt1	24.7385	24.6793	0	0	0	0	0	0
Nmt2	24.7385	24.6793	0	0	0	0	0	0
Nol10	0	0	0	0	23.5347	0	0	0
Nol11	24.5564	0	0	0	24.5337	24.6016	0	0
Nol6	24.6677	24.4207	0	0	25.2877	0	23.201	0
Nol8	25.968	24.4961	0	0	24.5749	25.0786	0	0
Nol9	25.1416	25.4173	0	0	25.3697	25.324	0	0
Nolc1	25.2518	25.4422	24.6711	24.9429	25.3335	0	0	0
Nomo1	26.8028	28.8858	0	0	26.4452	29.0349	0	0
Nono	29.4829	29.1655	24.3178	24.2375	29.5715	28.564	26.2184	26.7675
Nop14	25.265	24.7827	0	0	24.7589	24.7547	0	0
Nop16	25.382	25.0959	0	0	25.062	0	0	0
Nop2	26.6595	25.9547	24.7885	0	26.4841	26.0044	25.1141	24.408
Nop56	27.4984	27.1116	24.9305	24.9422	26.7949	27.4794	26.7127	26.3363
Nop58	28.8051	28.5179	24.029	24.3999	28.3324	28.4682	27.1012	25.3559
Nosip	24.3306	24.4536	0	0	23.9987	24.4861	0	0
Notch2	0	24.2551	0	0	0	23.9704	0	0
Npepps	24.8539	24.1818	0	0	24.7991	24.4617	0	0
Nploc4	24.7746	25.0827	0	0	0	0	0	0
Npm1	30.9515	29.9837	25.5426	26.0039	30.0143	30.0773	27.4458	0
Npm3	27.2182	26.8052	25.4505	0	26.4999	26.3574	25.8669	0
Npr2	0	0	0	0	0	0	0	0
Nptn	0	0	0	0	0	24.2639	0	0
Nptxr	0	24.171	0	0	0	0	0	0
Nr2f1	24.7013	25.1695	0	0	25.0311	0	0	0
Nr2f2	24.7013	25.1695	0	0	25.0311	0	0	0
Nr2f6	24.7013	25.1695	0	0	25.0311	0	0	0
Nr3c1	25.7661	25.085	0	0	26.4272	24.6547	0	0
Nrdc	25.9323	26.2254	0	0	25.9189	25.989	0	0
Nrp2	24.7421	27.2885	0	0	23.4567	27.0892	0	0
Nsd2	25.9342	25.9276	0	0	25.6774	25.803	23.7104	0
Nsd3	25.7019	25.1871	0	0	26.2379	25.6469	0	0
Nsdhl	24.3099	0	0	0	0	24.8641	0	0
Nsfl1c	25.6291	24.914	0	0	25.9758	24.9791	0	0
Nsg1	0	0	0	0	0	0	0	0
Nsun2	27.8236	27.295	0	0	27.4494	27.0775	23.7306	0
Nub1	25.8502	25.5608	0	0	26.0034	25.2554	0	0
Nubp1	0	0	0	0	24.2121	0	0	0
Nucb1	24.2556	27.0608	0	0	23.9604	27.4974	0	0
Nucb2	24.3983	25.475	0	0	0	25.7429	0	0
Nucks1	0	26.6124	0	0	0	0	0	0
Nudcd1	26.1477	25.8506	0	0	26.071	25.9154	0	0
Nudcd2	24.5141	0	0	0	24.8244	0	0	0
Nudt21	26.6243	25.9277	0	0	26.6171	26.1171	0	0
Numa1	28.0511	27.2879	22.7557	21.2637	28.0819	27.366	26.0988	25.0646
Nup107	24.2378	23.9346	0	0	24.4848	24.2517	0	0
Nup133	24.3016	24.4838	0	0	0	24.6774	0	0
Nup155	26.4948	26.1051	0	0	26.0088	26.7322	24.7154	24.21
Nup160	0	26.4721	0	0	26.5467	26.535	0	0
Nup188	24.0638	24.4278	0	0	0	24.8341	0	0
Nup214	24.5289	0	0	0	0	0	0	0
Nup50	25.8457	25.5997	0	0	25.2498	25.6154	24.294	0
Nup88	23.2517	0	0	0	0	23.7169	0	0
Nup98	26.0844	26.1546	0	0	26.2145	25.7787	23.6932	24.0369
Nusap1	24.7663	24.6412	0	0	24.7533	24.791	0	0
Nvl	25.6195	24.9788	0	0	25.178	25.5288	25.1987	0
Nxf1	27.2336	26.3871	0	0	26.9971	26.6138	24.1315	0
Oga	23.9729	24.2778	0	0	0	24.7562	0	0
Ogfod3	0	0	0	0	0	0	0	0
Ogfr	24.77	24.5925	0	0	25.1982	24.6367	0	0
Ogt	26.5513	26.9718	0	0	25.9062	26.9395	23.4624	0
Orc1	20.8824	0	0	0	22.4827	21.5521	0	0
Orc3	24.0862	0	0	0	23.7431	0	0	0
Os9	0	25.0466	0	0	0	25.7956	0	0
Otub1	26.195	26.067	0	0	26.4392	26.0638	0	0
Otud4	24.6677	0	0	0	23.7687	0	0	0
Otud7b	24.0701	0	0	0	24.0773	0	0	0
P3h1	25.9715	28.149	0	0	26.2329	28.3945	0	0
P3h3	23.9706	26.5939	0	0	23.5718	27.0108	0	0
P3h4	25.8661	27.8383	0	0	25.5793	27.941	0	0
P4ha1	27.7113	29.6064	0	0	26.9999	29.8912	0	23.5152
P4ha2	26.6317	28.4703	0	0	25.772	28.7424	0	0
P4hb	28.6692	30.4221	24.5132	23.3933	28.528	30.5067	24.3748	23.6778
Pabpc1	25.008	25.548	0	0	0	25.167	0	0
Pabpn1	27.6776	26.8862	0	0	27.3601	26.8601	0	24.8163
Paf1	25.0958	0	0	0	24.8203	0	0	0
Pafah1b1	23.4177	0	0	0	23.2727	0	0	0
Paics	25.7737	25.738	0	0	24.3983	25.3291	0	0
Pak1	24.5049	0	0	0	25.0054	0	0	0
Pak2	24.5049	0	0	0	25.0054	0	0	0
Pak3	24.5049	0	0	0	25.0054	0	0	0
Papola	24.1982	24.1962	0	0	25.0831	24.2502	0	0
Papolb	24.1982	24.1962	0	0	25.0831	24.2502	0	0
Papolg	24.1982	24.1962	0	0	25.0831	24.2502	0	0
Papss1	27.6902	27.4287	0	0	27.8428	27.966	0	0
Papss2	27.6902	27.4287	0	0	27.8428	27.966	0	0
Parp1	27.577	27.7276	0	0	27.8223	27.5066	24.1122	23.1032
Parp3	25.4652	25.3555	0	0	26.0438	25.579	0	0
Paxbp1	25.0205	0	0	0	25.1073	0	0	0
Pbk	25.9037	25.685	0	0	25.3723	25.446	0	0
Pbrm1	26.7007	24.6143	0	0	26.7626	25.404	0	0
Pbx1	25.644	24.2214	0	0	25.7151	24.6121	0	0
Pbxip1	0	0	0	0	0	0	0	0
Pc	31.1826	31.5431	33.4068	32.8837	31.4265	31.8398	33.4568	33.1607
Pcbp1	30.2199	29.7722	24.3461	21.9322	30.1787	29.532	25.8182	24.9893
Pcbp2	28.2453	27.4291	0	0	27.7086	26.8721	0	0
Pcbp3	28.2453	27.4291	0	0	27.7086	26.8721	0	0
Pcca	30.5689	30.6563	32.2973	31.8961	30.6024	30.7375	32.393	32.4154
Pccb	0	0	0	0	0	0	23.5066	0
Pcdhb18	0	26.1267	0	0	0	25.8632	0	0
Pcdhb8	0	26.1267	0	0	0	25.8632	0	0
Pclaf	0	0	0	0	24.2224	24.3726	0	0
Pcna	27.2328	26.4091	0	0	27.232	26.4992	23.4029	0
Pcolce	23.7119	26.4092	0	0	0	26.3954	0	0
Pcyox1	25.3305	27.696	0	0	24.8971	27.9348	0	0
Pcyox1l	24.1311	26.7148	0	0	23.5829	26.5108	0	0
Pcyt1a	27.624	27.7901	0	0	27.9659	27.8841	0	0
Pcyt1b	27.624	27.7901	0	0	27.9659	27.8841	0	0
Pdcd11	26.6277	26.3032	0	0	26.1811	26.4684	25.1503	24.6789
Pdcd6	25.8489	25.5009	0	0	25.3895	25.5689	0	0
Pdcd6ip	26.0741	25.8926	0	0	26.446	25.994	0	0
Pdgfrb	0	24.9634	0	0	0	0	0	0
Pdia3	30.1359	31.861	25.2621	25.8801	29.8393	31.7635	26.4016	25.6771
Pdia4	28.2112	29.7991	22.2532	23.0929	28.2368	29.8626	23.5769	0
Pdia5	24.7081	26.7861	0	0	24.944	26.936	0	0
Pdia6	29.0015	31.0571	23.4723	23.8299	28.7388	30.9003	24.6664	22.9155
Pdlim1	24.6779	0	0	0	25.0845	0	0	0
Pdlim5	26.0063	26.0958	0	0	25.8548	24.9098	0	0
Pds5a	26.5119	25.6863	0	0	26.3295	26.5403	24.5232	0
Pds5b	28.8853	28.6011	0	0	28.678	28.7116	26.7877	0
Peak1	24.1854	0	0	0	24.5071	0	0	0
Pebp1	27.0614	26.3401	0	0	26.2083	25.7581	0	0
Pef1	26.487	26.4105	0	0	26.6731	26.3374	0	0
Peg3	26.0223	25.6167	0	0	26.5382	26.3451	0	0
Pelp1	25.8417	25.4749	0	0	25.5157	25.7205	25.28	25.492
Pes1	25.6874	25.4144	0	0	25.42	25.8985	24.6853	0
Pfas	26.7628	26.2348	0	0	27.5016	26.4153	0	0
Pfn1	28.0348	27.9202	25.7895	25.1468	27.8971	27.8353	25.1029	0
Pfn2	26.5847	26.4181	26.7304	25.7185	26.3723	26.8149	25.4075	0
Pgam1	26.0975	25.9812	0	0	26.2147	25.8046	0	0
Pgam2	26.0975	25.9812	0	0	26.2147	25.8046	0	0
Pgap1	0	0	0	0	0	23.5093	0	0
Pgd	25.631	26.0733	0	0	25.8048	26.1899	0	0
Pgk1	26.6887	26.7772	25.5665	24.9818	27.2437	26.8518	24.9091	0
Pgk2	26.6887	26.7772	25.5665	24.9818	27.2437	26.8518	24.9091	0
Pgp	24.8391	25.2553	0	0	25.3428	25.0984	0	0
Pgrmc1	25.8402	25.5754	0	0	25.4314	25.7158	25.1439	0
Pgrmc2	24.9352	24.7959	0	0	0	24.8606	0	0
Phax	25.3493	25.5353	0	0	25.1274	25.2337	0	0
Phc3	0	0	0	0	25.0807	24.7182	0	0
Phf10	0	0	0	0	24.3765	0	0	0
Phf2	25.7003	25.0906	0	0	25.7045	25.3144	0	0
Phf5a	24.4684	24.0938	0	0	25.3459	0	0	0
Phf6	25.4267	0	0	0	25.6481	0	0	0
Phgdh	26.887	27.1397	23.2744	23.7159	26.2075	26.5225	24.2486	0
Phip	25.843	25.4806	0	0	25.9485	25.3801	0	0
Phldb2	25.0464	24.6322	0	0	25.0394	24.6977	0	0
Pigk	0	26.1973	0	0	0	25.8017	0	0
Pign	24.3092	25.4594	0	0	24.129	25.5913	0	0
Pigs	23.2635	26.4476	0	0	0	26.9132	0	0
Pigt	0	26.6174	0	0	0	26.5094	0	0
Pigx	0	0	0	0	0	0	0	0
Pip4k2a	24.3405	0	0	0	0	24.3586	0	0
Pip4k2b	24.3405	0	0	0	0	24.3586	0	0
Pitrm1	0	0	0	0	0	0	0	0
Pkd2	0	23.7909	0	0	0	24.3199	0	0
Pklr	28.2905	29.019	26.7162	26.1108	28.1747	28.4716	26.2303	25.3445
Pkm	28.2905	29.019	26.7162	26.1108	28.1747	28.4716	26.2303	25.3445
Pkp1	0	0	27.8746	25.4321	0	0	25.7456	0
Pla2g15	0	0	0	0	0	0	0	0
Pla2g4a	26.7224	25.9328	0	0	26.0564	25.7019	0	0
Pla2r1	0	0	0	0	0	0	0	0
Plaa	25.8569	26.048	0	0	26.1971	25.6824	0	0
Plbd2	0	23.7545	0	0	0	24.6554	0	0
Plec	26.2761	25.8709	24.5526	23.3805	25.279	26.1406	25.8422	23.704
Plin3	26.8472	26.2067	0	0	27.4119	26.7948	0	0
Plod1	24.8436	27.6631	0	0	24.9839	28.1214	0	0
Plod2	0	25.5945	0	0	24.6977	26.0194	0	0
Plod3	26.627	29.4174	0	0	26.2902	29.3293	21.5484	0
Plrg1	26.6283	26.1029	0	0	26.6287	25.8109	0	0
Pls1	25.5453	25.6469	0	0	25.3596	25.5577	0	0
Pls3	25.5453	25.6469	0	0	25.3596	25.5577	0	0
Plvap	29.6784	29.853	25.5286	26.198	30.0247	29.5569	28.8626	29.1031
Plxna1	0	24.0172	0	0	0	23.9064	0	0
Plxna4	0	24.0172	0	0	0	23.9064	0	0
Plxnb2	0	0	0	0	0	24.8751	0	0
Pml	27.2775	26.6079	0	23.7487	27.9311	27.0356	26.5477	27.1823
Pnn	25.7843	25.7126	0	0	25.8301	25.5559	24.6348	0
Pofut1	0	25.0772	0	0	0	25.065	0	0
Pofut2	0	25.9432	0	0	0	26.3067	0	0
Poglut1	24.8812	26.7062	0	0	0	27.0289	0	0
Poglut2	0	25.16	0	0	0	25.2331	0	0
Poglut3	24.7643	27.7752	0	0	24.1665	28.0838	0	0
Pogz	26.0806	25.4235	0	0	26.1375	25.5871	23.3668	0
Pola1	26.7279	27.0213	0	0	27.4049	27.2309	0	0
Pola2	25.2691	25.046	0	0	24.6589	25.2241	0	0
Pold1	24.8068	24.8745	0	0	24.9558	24.7334	0	0
Poldip3	25.8537	25.1938	0	0	25.5598	25.2318	0	0
Pole	24.8889	23.6174	0	0	23.6566	24.9946	0	0
Polr1a	25.2182	0	0	0	24.3221	25.0673	0	0
Polr2a	28.0427	26.2473	0	0	27.9288	26.4872	22.3432	22.48
Polr2b	26.2391	26.232	0	0	26.2592	26.1619	24.4712	24.8408
Polr2c	0	0	0	0	0	0	23.2251	0
Pom121	25.684	25.758	0	0	26.0119	25.5082	0	0
Pomgnt2	0	24.6148	0	0	0	25.2381	0	0
Pomt1	0	0	0	0	0	0	0	0
Pomt2	0	0	0	0	0	0	0	0
Pon2	0	0	0	0	0	0	0	0
Ppa1	26.119	25.9501	0	0	25.9889	25.9674	0	0
Ppia	26.1072	26.4946	27.712	26.6406	26.4247	26.5842	26.1535	26.733
Ppib	0	26.0834	0	0	24.3335	26.5293	23.7213	0
Ppic	0	25.6833	0	0	0	25.708	0	0
Ppig	25.3792	25.3194	0	0	25.4518	25.3994	0	0
Ppil2	25.3157	24.9263	0	0	25.3512	24.8303	22.6445	0
Ppil4	26.0912	25.4712	0	0	26.1292	25.1666	0	0
Ppm1g	27.426	27.025	0	0	27.4445	26.9709	0	0
Ppp1ca	25.2162	0	0	0	0	0	0	0
Ppp1cb	26.5583	26.0204	0	0	25.9887	25.6735	0	0
Ppp1r10	24.8655	24.3069	0	0	24.4586	0	0	0
Ppp1r11	25.1097	24.9806	0	0	25.3955	0	0	0
Ppp1r12a	23.8738	0	0	0	24.055	23.4896	0	0
Ppp1r12b	23.8738	0	0	0	24.055	23.4896	0	0
Ppp1r18	26.6557	0	0	0	27.2021	0	0	0
Ppp1r2	25.5304	25.0829	0	0	26.1008	0	0	0
Ppp1r8	24.7198	24.4055	0	0	25.3539	24.7077	0	0
Ppp2ca	25.9055	25.5126	0	0	25.9659	25.4935	0	0
Ppp2cb	25.9055	25.5126	0	0	25.9659	25.4935	0	0
Ppp2r1a	26.53	26.7496	0	0	26.054	26.5509	24.2705	0
Ppp4c	25.5961	26.1242	0	0	26.0201	25.7813	0	0
Ppp4r2	26.3823	25.928	0	0	26.9923	25.8981	0	0
Ppp4r3b	25.1144	24.5713	0	0	24.7162	25.1735	0	0
Ppt1	0	24.311	0	0	0	0	0	0
Pqbp1	25.6458	25.0768	0	0	25.7989	25.1471	0	0
Prc1	27.0101	26.7309	0	0	26.3452	26.4914	24.0539	25.636
Prdx1	29.8553	29.0687	25.5888	25.3128	29.4754	29.2842	25.1244	26.3007
Prdx2	28.1591	27.0716	25.6514	25.4755	27.5816	27.2745	0	0
Prdx4	29.1488	30.7442	23.9295	23.8455	28.8552	30.8743	25.2115	25.8672
Prdx5	24.9543	25.0884	0	0	25.5467	25.4584	0	0
Prdx6	25.9528	25.2484	24.6173	0	26.4256	25.4643	0	0
Prep	25.8436	25.693	0	0	26.1294	25.8115	0	0
Prim1	24.8592	25.3046	0	0	24.9363	25.2149	0	0
Prim2	24.6816	24.4229	0	0	24.4703	24.7348	0	0
Prkar1a	23.977	0	0	0	0	0	0	0
Prkcsh	28.058	29.6859	0	0	27.9825	29.7485	0	0
Prl2c2	0	26.3516	0	0	0	25.9236	0	0
Prl2c3	0	26.3516	0	0	0	25.9236	0	0
Prl2c5	0	26.3516	0	0	0	25.9236	0	0
Prmt1	28.4823	28.4749	0	0	27.7672	28.1747	24.3343	0
Prmt8	28.4823	28.4749	0	0	27.7672	28.1747	24.3343	0
Pros1	0	0	0	0	0	24.5714	0	0
Prpf18	24.9317	0	0	0	0	0	0	0
Prpf19	25.7822	25.6982	0	0	25.478	25.8162	24.5697	25.9675
Prpf3	24.3471	24.282	0	0	24.46	24.5385	0	0
Prpf31	25.6433	25.4498	0	0	25.6414	26.1905	0	0
Prpf38b	26.4587	26.3845	0	0	26.3151	26.0774	0	0
Prpf39	25.8772	25.0606	0	0	25.7201	25.1095	0	0
Prpf4	26.0574	25.4549	0	0	25.23	25.4706	0	0
Prpf40a	27.1696	26.6007	0	0	27.4258	26.7331	25.1528	0
Prpf40b	27.1696	26.6007	0	0	27.4258	26.7331	25.1528	0
Prpf4b	25.3613	25.2306	0	0	24.7905	25.1023	0	0
Prpf6	26.9273	26.1803	0	23.1047	26.6191	26.6014	25.322	26.2737
Prpf8	28.0816	28.0659	0	0	28.2867	28.2738	24.6174	24.6162
Prr12	24.9501	0	0	0	25.2165	0	0	0
Prrc2a	24.2856	23.3349	0	0	24.2749	0	0	0
Prrc2c	25.1865	25.2465	0	0	25.6329	25.3805	0	0
Prrx1	29.1519	28.2786	0	0	29.1398	28.1836	0	0
Psap	24.6294	27.988	0	0	0	27.6137	0	0
Psip1	26.1579	25.6561	24.4591	0	25.9927	25.9066	24.191	0
Psma4	24.3701	0	0	0	24.4218	0	0	0
Psma5	0	24.5865	0	0	0	24.4707	0	0
Psmb5	0	24.0791	0	0	0	24.124	0	0
Psmc1	26.5601	25.9435	0	23.7686	26.0534	26.3041	25.0367	25.4445
Psmc2	27.7226	26.6183	0	22.4682	26.971	26.7988	24.2264	0
Psmc3	26.2107	25.8601	0	0	26.3238	26.1297	0	0
Psmc4	25.4796	25.2014	0	0	0	25.8713	0	0
Psmc5	25.2596	25.7232	0	0	24.9014	25.9445	0	24.7747
Psmc6	25.8269	25.8751	0	0	25.0849	26.2223	25.002	25.805
Psmd1	26.2643	26.2682	0	0	26.0899	26.1952	22.8814	0
Psmd11	25.9663	25.5997	0	0	25.9427	25.5638	0	0
Psmd12	24.226	24.9065	0	0	0	25.0887	0	0
Psmd13	25.4868	25.9929	0	0	25.3897	25.9835	0	0
Psmd2	26.9833	26.833	0	0	26.4941	26.9642	23.4758	0
Psmd3	24.5362	24.9628	0	0	24.8294	24.944	0	0
Psmd5	23.7669	0	0	0	24.3352	0	0	0
Psmd8	24.1938	24.0256	0	0	0	0	0	0
Psme1	25.1294	0	0	0	24.9405	0	0	0
Psme2	25.0147	24.7169	0	0	25.2232	24.7147	0	0
Psme3	27.2358	26.6405	0	0	26.8918	26.752	0	0
Psme3ip1	25.7539	25.4915	0	0	26.1775	25.3101	0	0
Pspc1	25.4702	0	0	0	25.3	0	0	0
Ptbp1	29.8593	29.4496	0	23.1093	29.5005	28.9549	24.1812	26.9877
Ptbp2	25.3583	25.6464	0	0	0	25.277	0	0
Ptbp3	26.1903	24.8164	0	0	26.3088	25.0196	0	0
Ptdss1	0	25.9838	0	0	0	26.1806	0	0
Pten	0	0	0	0	24.9658	24.7634	0	0
Ptges3	26.5411	26.6552	0	0	26.4148	26.2613	0	0
Ptgis	24.3095	24.7255	0	0	0	24.2406	0	0
Ptgr1	0	0	0	0	25.8946	26.0202	0	0
Ptgs1	28.6393	30.2781	0	0	28.4355	30.3419	24.8996	23.4951
Ptgs2	30.1421	30.8979	25.3559	26.1559	29.8998	30.7282	26.3628	25.9689
Ptk6	0	0	0	0	24.1293	24.4075	0	0
Ptk7	0	24.4186	0	0	0	0	0	0
Ptma	26.176	0	27.7792	27.1811	26.2627	26.3238	26.4766	0
Ptpn1	23.9796	24.2405	0	0	0	24.152	0	0
Ptpn11	26.2712	26.1986	0	0	26.6162	26.2256	0	0
Ptpn2	24.5443	0	0	0	23.9335	24.1286	0	0
Ptpn23	23.8627	0	0	0	0	24.2648	0	0
Ptprb	26.1903	24.8164	0	0	26.3088	25.0196	0	0
Ptprz1	0	0	0	0	0	0	0	0
Ptx3	0	25.4941	0	0	0	25.848	0	0
Puf60	26.2566	25.4193	0	0	25.4713	25.4165	0	0
Pum3	24.1879	24.0269	0	0	23.8914	24.1292	0	0
Pura	24.9488	24.8192	0	0	0	0	0	0
Pus7	25.8611	25.6172	0	0	26.07	25.6065	0	0
Pwwp3a	24.4392	24.8353	0	0	0	0	0	0
Pxdn	22.7091	24.5862	0	0	21.8965	26.0208	0	0
Qki	26.5885	25.9701	0	0	26.5638	25.8685	0	0
Qrich1	26.5173	25.4045	0	0	26.4493	25.6928	0	0
Rab18	0	0	0	0	0	24.3823	0	0
Rab5a	0	24.7582	0	0	24.5676	25.1817	0	0
Rab5b	0	24.7582	0	0	24.5676	25.1817	0	0
Rab5c	0	24.7582	0	0	24.5676	25.1817	0	0
Rac1	26.2632	26.1103	0	0	26.506	26.2308	0	0
Rac2	26.2632	26.1103	0	0	26.506	26.2308	0	0
Rac3	26.2632	26.1103	0	0	26.506	26.2308	0	0
Racgap1	26.8316	25.619	0	0	25.8906	25.7008	24.3394	0
Rack1	25.4733	25.483	24.8124	24.5453	25.6224	25.2055	0	0
Rad18	25.0258	25.1203	0	0	24.8553	25.2397	23.9297	0
Rad21	26.2291	25.6695	0	0	26.1931	25.7045	0	0
Rad21l1	26.2291	25.6695	0	0	26.1931	25.7045	0	0
Rad23b	25.6848	0	0	0	0	25.3845	0	0
Rad50	24.3172	24.6772	0	0	24.7593	0	0	0
Rai1	24.3236	0	0	0	24.7404	0	0	0
Rai14	25.0078	0	0	0	25.0818	24.8542	0	0
Raly	26.7035	26.4042	0	0	26.8467	26.3669	0	0
Ramac	25.6911	0	0	0	26.6133	25.635	0	0
Ran	28.9087	28.4694	25.2329	24.6919	29.0115	28.3542	24.645	25.9821
Ranbp1	0	0	0	0	24.2877	24.2437	0	0
Ranbp2	26.3967	26.3668	23.4761	0	25.8153	26.4062	26.1218	23.7794
Ranbp3	27.6678	27.218	0	0	27.7818	27.2295	0	0
Ranbp6	25.8811	24.1572	0	0	23.9549	24.5627	0	0
Ranbp9	25.8353	24.9424	0	0	25.4375	25.4184	0	0
Rars1	26.0029	26.8435	0	0	26.1884	25.8402	0	0
Rasl2-9	28.9087	28.4694	25.2329	24.6919	29.0115	28.3542	24.645	25.9821
Raver1	28.9107	28.2536	0	0	28.2792	28.3324	0	0
Rbbp4	27.5923	27.706	0	0	27.2205	27.8892	0	0
Rbbp5	24.7215	24.3931	0	0	24.514	24.6796	0	0
Rbbp6	26.2851	25.578	0	0	26.7937	25.6273	0	0
Rbbp7	27.2036	26.6163	0	0	26.9735	26.5406	23.5115	0
Rbfox1	27.2841	26.4246	0	0	28.081	27.2231	0	0
Rbfox2	27.2841	26.4246	0	0	28.081	27.2231	0	0
Rbfox3	27.2841	26.4246	0	0	28.081	27.2231	0	0
Rbm10	27.5198	26.4646	0	0	27.4726	26.5495	0	0
Rbm12	25.5023	25.3129	0	0	25.6285	25.4747	0	0
Rbm14	29.8016	29.5034	23.777	24.0399	30.2414	29.4463	26.6515	28.0652
Rbm15	26.6154	26.0506	0	0	26.7591	26.171	23.5969	0
Rbm17	26.5541	26.1104	0	0	26.6383	26.0768	0	0
Rbm19	23.8112	0	0	0	0	23.9432	0	0
Rbm22	26.3379	25.428	0	0	26.203	25.5385	0	0
Rbm25	27.734	26.8657	0	0	27.4715	26.7344	0	25.128
Rbm26	26.5151	25.3952	0	0	26.1904	25.4025	0	0
Rbm27	25.9077	25.6011	0	0	26.3346	25.5783	0	0
Rbm28	0	24.4684	0	0	0	0	0	0
Rbm3	30.345	29.8435	0	0	30.3417	29.9865	0	0
Rbm33	25.4869	24.8941	0	0	26.5742	24.7166	0	0
Rbm39	27.2557	26.6843	0	0	27.2316	26.7247	23.9867	0
Rbm4b	25.8191	24.4328	0	0	25.3158	0	0	0
Rbm5	26.6599	25.8784	0	0	26.8137	26.017	0	0
Rbm7	24.7217	0	0	0	25.1873	24.5088	0	0
Rbm8a	26.7743	25.9135	25.013	0	26.7443	26.2562	0	0
Rbmxl1	30.4804	30.5406	25.4556	25.6084	30.9082	30.3357	26.3457	27.7834
Rbpj	28.1304	27.5771	0	0	28.2081	27.7654	25.2786	0
Rbpjl	28.1304	27.5771	0	0	28.2081	27.7654	25.2786	0
Rbx1	23.0556	0	0	0	23.4569	0	0	0
Rcc2	28.047	27.9392	23.6603	23.0072	27.4293	27.2389	23.1677	23.9129
Rcn1	27.2934	29.5521	0	0	25.3676	29.4585	21.8746	0
Rcn2	27.9718	29.9523	0	0	27.9335	30.1157	0	0
Rcn3	29.855	31.9517	0	23.3123	29.8399	32.21	22.636	0
Rdh11	0	0	0	0	0	25.0242	0	0
Rdx	23.8124	24.2232	0	0	23.612	0	0	0
Reck	0	0	0	0	0	0	0	0
Recql	0	0	0	0	24.0142	0	0	0
Rel	26.7668	26.588	0	0	26.5631	26.8678	0	0
Rfc1	26.6044	26.0422	0	0	26.7704	26.3731	23.8621	0
Rfc2	25.1527	0	0	0	25.1596	25.2191	24.0744	0
Rfc3	0	0	0	0	0	24.8199	0	0
Rfc4	24.2661	0	0	0	24.2814	0	0	0
Rfx1	26.3551	25.2364	0	0	26.3135	24.6692	0	0
Rfx2	26.3551	25.2364	0	0	26.3135	24.6692	0	0
Rfx3	26.3551	25.2364	0	0	26.3135	24.6692	0	0
Rhbdd1	0	0	0	0	0	0	0	0
Rhoa	25.7742	0	0	0	25.4625	25.8537	0	0
Rhob	25.7742	0	0	0	25.4625	25.8537	0	0
Rhoc	25.7742	0	0	0	25.4625	25.8537	0	0
Rhog	0	0	0	0	26.5117	25.9161	0	0
Rhoj	0	0	0	0	26.5117	25.9161	0	0
Rhoq	0	0	0	0	26.5117	25.9161	0	0
Rif1	25.8958	25.6999	0	0	25.842	25.4582	0	0
Rnf170	0	0	0	0	0	0	0	0
Rnf20	24.8538	24.0161	0	0	24.7503	0	0	0
Rnf40	25.4973	24.7892	0	0	25.4802	24.7168	0	0
Rngtt	0	24.2168	0	0	0	24.4009	0	0
Rnh1	27.8804	27.5908	0	0	28.3719	28.1546	0	0
Rnmt	26.8586	26.2157	0	0	26.9099	26.3554	0	0
Rnps1	0	0	0	0	0	24.9015	0	0
Rpa1	28.3267	27.8442	0	0	27.9328	27.5307	23.4585	23.9667
Rpa2	26.4835	25.9893	0	0	26.8684	26.1249	0	0
Rpf2	23.4905	24.0429	0	0	0	24.4137	23.8943	0
Rpl10	27.4727	28.0363	26.5174	25.7252	27.4059	27.9635	26.8754	0
Rpl10a	24.7217	0	0	0	23.8998	24.6904	0	0
Rpl10l	27.4727	28.0363	26.5174	25.7252	27.4059	27.9635	26.8754	0
Rpl11	25.7267	25.9162	25.1384	0	25.6339	25.7659	25.3447	0
Rpl12	0	0	25.2433	23.9282	0	0	0	0
Rpl13	0	26.1627	26.1095	25.9411	25.88	26.3508	27.1824	26.8888
Rpl13a	25.7955	25.9437	24.9856	0	25.572	26.072	0	0
Rpl14	25.9374	26.1839	26.2866	26.1615	26.2368	26.1634	26.5024	27.6529
Rpl15	0	27.1634	0	26.4256	26.4027	26.7944	27.1461	26.7744
Rpl17	26.0518	27.1341	26.7942	26.423	0	27.1746	27.5405	0
Rpl18	0	26.413	27.0352	26.497	25.6653	26.221	27.6009	26.8159
Rpl18a	26.5144	27.3071	26.4901	25.4024	26.7874	26.9845	26.4958	0
Rpl19	25.9004	26.2586	26.1345	25.78	0	0	26.3862	0
Rpl21	26.149	27.0532	26.7147	26.7549	0	26.9983	27.4128	0
Rpl22	0	0	0	0	0	0	0	0
Rpl23	0	0	26.2176	25.4248	26.0946	25.9989	25.0267	0
Rpl23a	26.3237	26.7541	28.0717	27.6203	0	26.8299	28.714	0
Rpl24	26.6321	27.2134	27.8716	27.3189	26.5501	27.0162	28.4891	27.5784
Rpl26	0	25.7278	26.7155	26.3834	0	26.8653	26.6076	25.2921
Rpl27	26.1011	26.1306	26.5058	26.2927	0	0	26.008	26.2975
Rpl27a	28.7239	28.3878	28.2051	27.9071	27.4828	0	29.0576	0
Rpl28	25.551	26.0648	25.9946	0	25.0893	25.617	0	0
Rpl29	27.8914	0	28.1174	28.1294	0	28.1148	30.0715	0
Rpl3	26.8054	27.4843	26.1749	26.1859	26.1338	27.4264	27.1091	26.8453
Rpl30	25.555	25.029	0	0	25.1582	0	0	0
Rpl31	0	0	26.3291	26.1583	24.5101	0	26.6024	0
Rpl32	25.9217	26.7594	26.7873	0	25.4459	26.0511	28.1511	0
Rpl32-ps	25.9217	26.7594	26.7873	0	25.4459	26.0511	28.1511	0
Rpl34	26.3058	27.093	25.9674	26.7522	26.2256	0	0	0
Rpl35	0	0	26.7176	26.3905	0	26.1579	27.2973	0
Rpl35a	0	0	0	0	0	0	25.0415	0
Rpl36a	0	0	27.2398	26.0337	0	0	26.7358	0
Rpl37a	0	0	26.2564	0	0	0	0	0
Rpl4	26.8857	27.1615	26.4576	26.6541	26.7312	27.1512	27.6824	26.2838
Rpl5	26.0704	26.7159	25.5215	25.51	26.0561	26.1405	26.2305	0
Rpl6	26.4626	27.0742	26.7418	26.4256	26.6231	26.909	27.3283	26.2475
Rpl7	25.3582	25.9104	25.8968	25.9895	24.3652	25.524	26.4594	0
Rpl7a	26.8149	27.531	28.3754	28.3606	26.4613	27.335	29.5478	27.0222
Rpl8	26.5691	26.9098	27.1482	26.4508	0	0	26.9783	0
Rpl9	25.4313	25.2645	0	24.4129	24.793	24.988	0	0
Rplp0	24.9802	25.1407	25.5487	25.3222	0	24.9255	25.0408	0
Rplp1	0	0	26.9785	0	0	0	0	0
Rplp2	0	0	26.9327	26.969	25.0467	0	26.2117	0
Rpn1	27.6463	29.8965	21.101	22.8022	27.3674	30.0244	24.8197	23.8192
Rpn2	26.0638	28.2268	0	0	25.923	28.4627	0	0
Rpp30	24.7846	24.5667	0	0	0	0	0	0
Rprd1a	24.5605	0	0	0	24.8436	0	0	0
Rprd1b	25.912	25.5367	0	0	25.8518	25.5325	0	0
Rprd2	26.2778	24.8462	0	0	25.8869	23.6076	0	0
Rps10	0	0	0	0	24.3743	0	0	0
Rps11	26.193	26.176	25.8588	25.4531	25.8857	25.4682	26.2954	25.9386
Rps12	26.3063	26.2767	0	0	25.9577	25.6581	0	0
Rps13	23.9095	0	24.8576	24.8536	0	0	0	25.8303
Rps14	25.9924	26.3279	26.7561	25.9896	25.9179	26.1569	27.317	0
Rps15a	0	0	0	0	0	0	24.0625	0
Rps16	25.1994	26.0644	26.0427	25.7803	26.2291	25.567	26.7184	25.2171
Rps18	0	25.9573	26.3038	25.5588	0	0	26.5552	0
Rps19	0	0	0	0	0	0	0	0
Rps2	25.8522	26.0411	25.6452	0	25.4611	25.97	0	0
Rps20	0	0	0	0	0	0	0	0
Rps21	24.1851	0	0	0	0	0	0	0
Rps23	0	0	0	0	0	0	26.8573	26.285
Rps24	26.2022	27.0534	27.3685	27.3187	25.5504	26.7086	27.861	0
Rps25	25.3295	0	26.1743	25.6868	0	0	24.9712	0
Rps26	26.9058	0	27.8533	27.5947	0	27.0274	28.7929	0
Rps27	0	0	25.1595	0	25.7556	25.3911	25.3313	0
Rps27a	31.0685	31.3234	29.1196	28.3958	31.0071	30.9566	29.2213	0
Rps27l	24.4838	0	24.47	0	0	0	0	0
Rps28	0	0	0	0	0	0	0	0
Rps3	24.9299	25.4376	25.2245	24.9919	25.0114	25.5249	24.755	0
Rps3a	26.3021	26.8814	27.2419	26.6857	26.0111	25.6426	27.8419	26.1399
Rps4x	25.288	25.5671	25.9204	0	0	25.3522	26.1777	0
Rps6	0	0	26.3744	26.2381	0	25.8362	0	0
Rps6ka1	24.924	24.6639	0	0	25.381	24.9742	0	0
Rps6ka4	25.4659	25.4312	0	0	25.1911	24.8681	0	0
Rps6ka5	24.8022	0	0	0	24.5057	24.4478	0	0
Rps6ka6	24.924	24.6639	0	0	25.381	24.9742	0	0
Rps7	24.6881	24.716	0	0	0	0	0	0
Rps8	27.5479	28.2772	28.5443	28.4291	27.1034	28.0192	29.3948	0
Rps9	25.282	25.7543	25.6295	25.7455	25.478	25.4022	26.1029	0
Rpsa	0	0	25.203	0	24.1543	0	0	0
Rragc	25.4866	26.0681	0	0	25.4208	25.8537	0	0
Rragd	25.4866	26.0681	0	0	25.4208	25.8537	0	0
Rrbp1	26.2114	25.3306	23.1036	23.0289	26.1545	25.9975	23.3765	0
Rrm1	25.9557	25.7281	0	0	25.0966	24.8593	0	0
Rrp12	26.1196	24.1282	0	0	24.861	24.4491	23.5927	0
Rrp1b	26.0842	25.1893	0	0	26.2223	25.2419	0	0
Rrs1	0	0	0	0	0	0	0	0
Rsl1d1	26.4017	25.7758	24.5476	22.3145	25.8204	26.1223	26.0347	0
Rtcb	25.1787	25.3909	0	0	25.1497	25.6569	23.1908	0
Rtf1	24.8839	24.6159	0	0	0	0	0	0
Rtf2	0	0	0	0	0	24.3006	0	0
Rtn3	26.6056	0	0	0	0	26.9749	0	0
Rtn4	26.2633	24.5475	0	0	24.6807	24.0683	0	0
Runx1	0	0	0	0	25.1125	0	0	0
Rusf1	0	24.6714	0	0	0	0	0	0
Ruvbl1	27.1538	26.6103	22.8339	0	26.412	26.575	0	0
Ruvbl2	25.2848	25.0076	0	0	25.8849	25.8182	0	0
S100a11	27.087	27.3699	0	0	27.0769	27.4966	0	0
S100a4	27.9292	30.5836	0	0	30.4778	30.4722	28.5503	29.3695
S100a6	0	0	0	0	0	0	28.0712	0
Saal1	24.934	24.4726	0	0	24.8313	24.6768	0	0
Sacm1l	0	0	0	0	0	0	0	0
Sae1	27.9448	27.5316	0	0	28.344	27.6779	0	0
Safb	28.095	27.5008	0	0	28.527	27.5496	25.9857	24.8623
Safb2	26.7441	25.9507	0	0	27.1778	26.1551	22.7815	0
Samhd1	26.2579	25.8954	0	0	26.558	25.9624	0	0
Sap130	0	0	0	0	24.3054	0	0	0
Sap18	25.7283	0	0	0	25.7391	0	0	0
Sap30bp	25.0232	0	0	0	25.3333	24.8224	0	0
Saraf	0	25.829	0	0	24.3582	26.08	0	0
Sarnp	24.4556	24.5945	0	0	24.546	24.4782	0	0
Sart1	27.1004	26.6458	0	0	27.3578	26.2159	24.4443	0
Sart3	26.2797	25.6729	0	0	27.0077	25.6346	0	0
Sbno1	0	0	0	0	23.7962	23.8937	0	0
Scaf8	25.085	24.4634	0	0	24.3761	24.418	0	0
Scap	0	0	0	0	0	0	0	0
Scarb1	0	24.3217	0	0	0	0	0	0
Scd1	0	25.1433	0	0	0	0	0	0
Scd2	0	25.1433	0	0	0	0	0	0
Scd3	0	25.1433	0	0	0	0	0	0
Scpep1	24.8976	25.8757	0	0	0	26.1793	0	0
Sde2	24.4623	0	0	0	0	0	0	0
Sdf2	0	26.3804	0	0	0	26.3974	0	0
Sdf4	24.1098	25.1273	0	0	0	25.5497	0	0
Sec22b	23.6156	23.8722	0	0	0	0	0	0
Sec31a	23.7037	24.413	0	0	0	23.9959	0	0
Sec61a1	24.7813	26.6314	0	0	24.6233	26.7577	0	0
Sec61a2	24.7813	26.6314	0	0	24.6233	26.7577	0	0
Sec61b	26.9553	26.974	0	0	26.9011	26.8923	0	0
Sec63	24.0814	27.0773	0	0	23.1222	26.8869	0	0
Sel1l	24.8843	27.2891	0	0	24.2165	27.7662	0	0
Selenof	0	26.6781	0	0	25.9325	26.2995	0	0
Selenom	0	0	0	0	0	0	0	0
Selenon	0	24.7001	0	0	0	25.1689	0	0
Selenot	0	0	0	0	0	0	0	0
Sema5a	0	24.9155	0	0	0	0	0	0
Senp1	24.2199	0	0	0	24.2619	24.3477	0	0
Senp3	24.133	25.546	0	0	24.6485	25.0888	0	0
Senp6	23.8062	0	0	0	24.0406	0	0	0
Senp7	25.5302	24.2537	0	0	26.5107	24.9661	0	0
Septin7	0	24.5269	0	0	0	24.611	0	0
Septin9	0	25.3231	0	0	24.718	0	0	0
Serbp1	25.4568	25.8472	25.2631	0	25.609	25.7601	24.765	0
Serpina3c	26.0257	25.7549	0	0	25.8278	26.043	0	0
Serpina3f	26.0257	25.7549	0	0	25.8278	26.043	0	0
Serpina3g	26.0257	25.7549	0	0	25.8278	26.043	0	0
Serpina3k	26.0257	25.7549	0	0	25.8278	26.043	0	0
Serpina3m	26.0257	25.7549	0	0	25.8278	26.043	0	0
Serpina3n	0	0	0	0	0	0	0	0
Serpinb6	27.6086	28.2797	0	0	27.8665	27.8493	0	0
Serpinh1	28.3953	31.1416	22.7827	24.8356	28.1969	31.1347	25.7815	23.432
Set	25.9803	25.8133	25.6844	25.0927	25.8753	25.5835	24.1108	0
Setd1a	25.6185	25.111	0	0	25.975	25.873	0	0
Setd2	25.8929	24.8615	0	0	25.9262	24.4708	0	0
Setdb1	24.1988	0	0	0	24.3825	0	0	0
Sf1	28.8334	28.1349	0	0	28.7267	28.1419	24.5121	24.5356
Sf3a1	28.3073	27.6865	0	0	28.015	27.8734	23.3364	22.9888
Sf3a3	27.1777	26.7383	0	0	27.3337	26.8662	24.6064	25.435
Sf3b1	29.0143	28.3483	0	0	28.934	28.4846	22.1527	24.7178
Sf3b3	26.3674	26.8645	0	0	26.5279	26.7516	0	0
Sf3b4	27.1843	0	0	0	26.9938	26.4613	0	0
Sfn	0	0	28.3607	24.6724	0	0	0	0
Sfpq	30.5429	30.0192	21.925	24.1403	30.2938	29.9903	26.1717	26.3128
Sfr1	26.6215	26.6191	0	0	26.4848	26.1265	0	0
Sfswap	25.4761	24.4444	0	0	24.8389	24.8182	0	0
Sgcb	0	0	0	0	0	23.7663	0	0
Sgo2	25.1949	24.217	0	0	25.3451	24.9443	0	0
Sgpl1	0	26.0353	0	0	24.2803	25.9977	23.8215	0
Sgpp1	0	0	0	0	24.6092	0	0	0
Sh3bgrl	24.9971	24.7689	0	0	25.1894	24.7266	0	0
Sh3gl1	0	23.451	0	0	23.4672	0	0	0
Sh3gl2	0	23.451	0	0	23.4672	0	0	0
Sigmar1	0	27.865	0	0	25.8629	28.2852	0	0
Sil1	0	25.9129	0	0	0	25.2579	0	0
Sin3a	26.1696	24.7659	0	0	26.0399	25.2345	0	0
Ska3	23.6234	0	0	0	23.7687	23.8967	0	0
Slbp	24.3699	0	0	0	24.9922	0	0	0
Slc12a2	0	24.4726	0	0	24.1317	24.0847	0	0
Slc25a3	26.0599	27.0409	0	0	25.8533	27.2992	26.2449	27.9456
Slc25a31	27.0369	27.3181	25.3859	25.435	27.0473	27.1171	26.065	0
Slc25a4	27.0369	27.3181	25.3859	25.435	27.0473	27.1171	26.065	0
Slc25a5	26.7593	26.9078	0	0	26.1564	26.7751	0	0
Slc30a7	0	0	0	0	0	25.3175	0	0
Slc33a1	0	0	0	0	0	25.2545	0	0
Slc39a6	0	0	0	0	0	0	0	0
Slc39a7	0	27.636	0	0	0	27.5597	0	0
Slc7a6os	24.8169	0	0	0	24.3203	24.4352	0	0
Slfn9	27.5691	27.08	0	0	26.1823	27.0038	23.7226	0
Slit1	23.5082	26.1895	0	0	0	26.2562	0	0
Slit2	23.5082	26.1895	0	0	0	26.2562	0	0
Slit3	22.549	25.3469	0	0	22.5631	25.6997	0	0
Slk	23.9653	23.7771	0	0	23.7973	23.8013	0	0
Sltm	25.8487	25.4137	0	0	25.6266	25.5635	0	0
Slu7	24.9846	0	0	0	24.916	0	0	0
Smad2	24.6811	24.715	0	0	24.3759	0	0	0
Smap	26.4271	26.2017	0	0	26.8721	26.2512	0	0
Smarca1	28.1719	27.9753	0	20.8354	27.5586	28.1235	25.1308	24.726
Smarca4	27.1431	25.5815	0	0	26.7849	26.6086	0	0
Smarca5	28.1719	27.9753	0	20.8354	27.5586	28.1235	25.1308	24.726
Smarcad1	25.449	25.7678	0	0	25.1895	25.6848	0	0
Smarcb1	25.5475	25.7376	0	0	25.6494	25.5775	0	0
Smarcc1	27.5455	26.495	0	0	27.0681	26.6303	21.5889	0
Smarcc2	27.9565	26.3315	0	0	27.2942	26.6827	0	0
Smarcd1	24.7434	24.549	0	0	25.0364	24.5615	0	0
Smarce1	27.1328	26.5515	0	0	26.942	26.1093	0	0
Smc1a	28.5462	28.054	0	0	28.2275	27.8918	24.6961	25.683
Smc2	26.0643	25.4112	0	0	25.7387	25.9795	23.4736	0
Smc3	26.6546	26.0302	0	0	26.5715	26.2523	0	0
Smc4	27.7521	27.1161	0	0	27.5936	27.1137	0	0
Smc5	24.4491	0	0	0	24.4896	0	0	0
Smc6	24.7076	24.3313	0	0	24.9247	24.6269	0	0
Smchd1	28.3124	28.0537	0	21.1781	28.2932	28.2133	25.808	25.4201
Smndc1	25.9989	25.2269	0	0	26.2249	25.7979	0	0
Smpd4	24.2859	24.3502	0	0	0	0	0	0
Snd1	24.3208	24.9181	0	0	0	24.8461	0	0
Snrnp200	28.4421	27.6493	19.9412	21.5474	28.2414	27.4788	24.9619	25.6433
Snrnp40	25.426	25.227	0	0	25.258	25.3658	0	0
Snrnp70	28.3458	27.8078	23.1345	0	28.8654	27.8376	23.9906	0
Snrpa	27.288	26.4827	0	0	27.5299	26.9274	0	0
Snrpb	26.5572	26.3025	0	0	26.4725	26.5649	0	0
Snrpd1	26.3603	0	0	0	0	0	0	0
Snrpd2	27.338	26.7386	0	0	27.2189	27.3481	0	0
Snrpd3	26.6073	26.0124	0	0	26.1888	0	0	0
Snrpe	27.6051	27.9114	0	0	27.5615	28.0202	0	0
Snrpn	26.5572	26.3025	0	0	26.4725	26.5649	0	0
Snu13	26.2357	25.7898	0	0	25.9496	0	0	0
Snw1	27.7588	27.1169	0	0	28.1151	27.1577	0	0
Snx9	24.2619	24.4441	0	0	0	0	0	0
Soat1	24.0623	26.1904	0	0	0	26.1036	0	0
Son	28.1606	27.0542	0	0	28.1585	26.7232	23.1372	0
Sp1	26.7854	26.128	0	0	26.8256	26.195	0	0
Spag7	26.3786	26.2193	0	0	26.3577	26.1436	0	0
Sparc	25.3452	26.9373	0	0	0	26.2155	0	0
Spart	25.6859	0	0	0	26.0081	0	0	0
Spats2	23.9835	24.2397	0	0	0	0	0	0
Spcs2	0	0	0	0	0	25.1707	0	0
Spcs3	25.4254	27.5234	0	0	24.8433	27.597	0	0
Spdl1	24.0831	24.9796	0	0	0	0	0	0
Spr	25.8424	25.848	0	0	26.197	25.7003	0	0
Sptlc2	25.0125	24.76	0	0	0	0	0	0
Sqle	23.0008	25.3839	0	0	0	25.1625	0	0
Sqstm1	24.7797	24.9299	0	0	24.4121	24.3435	0	0
Srbd1	25.4044	25.064	0	0	25.1885	25.1266	0	0
Srek1	24.1254	0	0	0	24.0973	24.5222	0	0
Sri	26.078	25.1579	0	0	26.7868	25.5065	0	0
Srpk1	24.648	24.6968	0	0	23.9897	24.7286	0	0
Srpk2	24.648	24.6968	0	0	23.9897	24.7286	0	0
Srpk3	24.648	24.6968	0	0	23.9897	24.7286	0	0
Srpra	24.6674	24.5217	0	0	24.0876	24.3525	0	0
Srprb	24.2411	25.7426	0	0	0	25.8152	0	0
Srrm1	26.4845	26.3634	26.0154	25.7959	26.3654	26.3442	26.7587	0
Srrm2	28.9232	28.2566	24.8602	25.3205	29.0211	28.3665	26.2641	24.4091
Srrt	28.8619	28.0686	21.7336	22.5297	28.7715	28.439	24.8508	24.3471
Srsf1	28.8893	28.2186	27.6436	28.5848	29.0383	28.2684	27.461	25.2956
Srsf10	27.0129	26.8772	0	24.2031	26.485	27.0249	24.8739	26.4
Srsf2	28.6346	28.1597	26.9226	27.2214	28.6491	28.1816	26.6737	26.0831
Srsf3	28.2999	28.6056	27.6808	27.8882	27.9235	28.3518	27.5391	0
Srsf4	25.2602	25.7946	24.3644	25.1717	24.6512	0	24.3748	0
Srsf5	26.6923	26.5032	25.8829	0	26.7631	26.6614	25.9355	0
Srsf6	28.2842	28.0956	27.5397	28.0193	28.4119	28.2311	27.4604	27.093
Srsf7	27.5266	27.6055	0	26.4699	27.1292	27.7269	26.843	26.5523
Srsf9	27.1445	26.2857	0	0	27.1097	25.7978	0	0
Ss18	26.1522	0	0	0	26.178	25.0216	0	0
Ssb	27.0734	26.9432	25.0915	25.4449	26.4194	26.7891	25.9854	0
Ssbp3	26.295	25.1474	0	0	0	25.3745	0	0
Ssr1	26.319	27.498	0	0	25.6972	27.5838	0	0
Ssr4	25.9408	27.4408	0	0	25.0664	0	0	0
Ssrp1	27.73	26.6735	22.4462	23.1694	27.776	27.6286	0	0
St13	24.8354	24.7992	0	0	0	0	0	0
Stag2	26.0019	24.9885	0	0	26.1923	25.874	0	0
Stat1	24.5576	24.9157	0	0	24.8559	25.1652	0	0
Stat3	27.1871	26.7197	0	0	27.3539	26.5987	0	0
Stat5a	23.2694	0	0	0	23.3261	0	0	0
Stat5b	23.2694	0	0	0	23.3261	0	0	0
Steap1	0	25.3241	0	0	0	0	0	0
Steep1	24.6237	0	0	0	24.8961	0	0	0
Stim1	0	0	0	0	0	0	0	0
Stim2	23.9355	24.8344	0	0	23.8724	25.1747	0	0
Stip1	26.7039	25.8218	22.8724	0	26.3956	26.9781	0	0
Stk3	0	0	0	0	23.6803	0	0	0
Stk4	0	0	0	0	23.6803	0	0	0
Stom	0	0	0	0	0	0	0	0
Ston1	24.661	0	0	0	24.8513	24.6861	0	0
Strap	24.7897	24.2419	0	0	25.0722	0	0	0
Sts	0	24.4717	0	0	0	24.526	0	0
Stt3a	26.3691	29.2082	0	0	26.3544	29.2428	0	0
Stt3b	24.6591	27.7324	0	0	25.4225	27.5821	0	0
Sub1	25.518	0	26.6918	28.0807	25.5733	0	26.4078	0
Suco	0	25.3934	0	0	0	25.6592	0	0
Sugp1	25.9023	24.5487	0	0	25.3278	25.237	0	0
Sugt1	24.7964	0	0	0	24.8998	0	0	0
Sumf1	24.7049	27.0842	0	0	24.2706	26.5344	0	0
Sumf2	0	0	0	0	0	25.2565	0	0
Sumo2	0	0	0	0	0	29.6263	0	0
Sumo3	0	0	0	0	0	29.6263	0	0
Sun1	25.8148	27.2445	0	0	26.405	27.9381	0	0
Sun2	27.4712	29.458	0	20.5798	27.3437	29.2759	23.97	22.9897
Supt16h	27.0036	26.4006	0	0	26.7719	26.9316	0	0
Supt5h	28.7393	28.2649	0	0	28.8937	28.3263	23.0064	23.2936
Supt6h	27.1418	26.5364	0	0	26.924	26.3553	0	0
Surf4	0	28.1395	0	0	26.1761	28.4538	0	0
Suz12	24.7425	24.4562	0	0	0	24.8377	0	0
Svep1	24.0423	25.3896	0	0	0	25.8454	0	0
Sympk	26.7558	26.1194	0	0	26.126	26.0188	0	0
Syncrip	27.8996	28.9325	23.4297	23.76	29.5011	27.0638	23.8436	0
Taf10	24.0762	0	0	0	24.2511	0	0	0
Taf5l	24.0519	0	0	0	23.7985	0	0	0
Tagln	26.2551	25.781	0	0	26.9637	0	0	0
Tagln2	29.4525	28.6289	25.9813	0	29.6082	28.8385	0	0
Tagln3	29.4525	28.6289	25.9813	0	29.6082	28.8385	0	0
Taldo1	24.7268	0	0	0	24.5615	0	0	0
Tapbp	0	24.9518	0	0	0	25.0208	0	0
Tapbpl	0	0	0	0	0	0	0	0
Tardbp	29.229	28.9049	24.6047	25.3419	29.0064	28.9154	26.5802	28.1143
Tasor2	24.2629	0	0	0	24.2575	23.7299	0	0
Tax1bp3	23.8959	0	0	0	0	23.6942	0	0
Tbc1d15	25.4139	25.553	0	0	25.091	24.9105	0	0
Tbcd	25.3588	0	0	0	25.0344	0	0	0
Tbl1x	24.4995	0	0	0	24.2613	0	0	0
Tbl3	25.1302	24.9699	0	0	25.1983	25.3527	0	0
Tbx15	24.7829	0	0	0	24.5802	0	0	0
Tbx22	24.7829	0	0	0	24.5802	0	0	0
Tcea1	27.0578	26.7194	0	0	27.6391	26.3255	0	0
Tcea2	27.0578	26.7194	0	0	27.6391	26.3255	0	0
Tcerg1	25.2376	24.9978	0	0	25.3678	0	0	0
Tcerg1l	25.2376	24.9978	0	0	25.3678	0	0	0
Tcf12	25.8015	0	0	0	25.5101	25.0338	0	0
Tcf20	25.7398	25.3693	0	0	25.9693	24.9993	0	0
Tcf3	25.2774	24.8974	0	0	24.8117	0	0	0
Tcf4	23.8101	0	0	0	0	0	0	0
Tcof1	25.5727	25.5267	25.0581	24.6154	25.5128	25.1391	25.9814	0
Tcp1	25.8646	26.171	0	0	25.6418	26.0567	24.0407	0
Tdp1	0	23.8929	0	0	0	24.2955	0	0
Tecr	0	26.3607	0	0	0	26.3076	25.3837	0
Tex10	25.3549	25.4711	0	0	25.9626	25.3382	23.659	0
Tex264	24.5038	24.667	0	0	23.8735	24.3989	0	0
Tfip11	25.9339	25.0922	0	0	25.5476	25.0695	0	0
Tfrc	0	24.9914	0	0	0	24.2803	0	0
Tgfb1	0	0	0	0	0	0	0	0
Tgfb3	0	0	0	0	0	0	0	0
Tgfbr3	0	26.6033	0	0	24.8832	26.3766	0	0
Tgm1	0	0	0	0	0	0	0	0
Thbs1	25.803	27.1298	0	0	26.1149	27.59	0	0
Thbs2	25.7093	28.186	0	0	25.8083	28.564	21.7851	0
Thbs3	0	0	0	0	0	0	0	0
Thbs4	0	0	0	0	0	0	0	0
Thoc1	25.9563	25.0796	0	0	25.3957	25.7439	0	0
Thoc2	25.9613	25.2976	0	0	26.4766	25.4582	24.0643	0
Thoc5	25.6596	0	0	0	25.5076	25.062	0	0
Thop1	26.5185	25.928	0	0	26.2962	26.0721	0	0
Thrap3	29.1772	28.4753	23.8717	24.7105	29.2827	28.5095	24.9263	0
Thy1	0	25.2709	0	0	0	0	0	0
Tia1	24.5286	24.5123	0	0	25.0048	25.1559	0	0
Tial1	25.8302	25.631	0	0	0	25.0214	0	0
Timeless	24.3492	0	0	0	23.5861	0	0	0
Timp1	0	26.7381	0	0	0	26.7335	0	0
Timp2	0	0	0	0	0	0	0	0
Tjap1	24.9128	23.9985	0	0	0	0	0	0
Tkt	28.3666	28.8048	21.2856	22.1328	28.4637	28.529	0	0
Tle2	25.4389	24.796	0	0	25.4187	24.577	0	0
Tle3	25.4389	24.796	0	0	25.4187	24.577	0	0
Tlk1	0	0	0	0	25.6943	0	0	0
Tlk2	25.2714	25.0531	0	0	0	25.2363	0	0
Tll1	0	0	0	0	0	0	0	0
Tll2	0	0	0	0	0	0	0	0
Tm7sf2	0	0	0	0	0	0	0	0
Tm9sf2	0	0	0	0	0	0	0	0
Tm9sf3	24.6986	26.5716	0	0	24.0593	26.5743	0	0
Tmed1	0	23.6496	0	0	0	0	0	0
Tmed10	26.0588	28.1747	0	0	25.5436	28.1859	0	0
Tmed2	0	25.9027	0	0	0	25.9202	0	0
Tmed3	0	26.8607	0	0	0	26.8581	0	0
Tmed4	0	26.3611	0	0	0	26.696	0	0
Tmed5	0	0	0	0	0	0	0	0
Tmed9	0	28.1563	0	0	26.2186	28.4371	0	0
Tmem131	0	25.3316	0	0	0	25.5592	0	0
Tmem176b	0	0	0	0	0	0	0	0
Tmem201	0	0	0	0	0	26.1012	0	0
Tmem209	24.1124	0	0	0	24.5315	24.1926	0	0
Tmem214	23.1345	24.9831	0	0	0	25.1233	0	0
Tmem245	0	0	0	0	0	0	0	0
Tmem259	0	25.1131	0	0	0	24.7938	0	0
Tmem30a	0	24.9526	0	0	0	25.1974	0	0
Tmem30b	0	24.9526	0	0	0	25.1974	0	0
Tmem33	0	24.728	0	0	0	24.4579	0	0
Tmem43	27.7009	29.6013	0	0	27.1932	29.6983	0	0
Tmem59	0	0	0	0	0	0	0	0
Tmpo	28.3957	28.6513	0	0	28.8962	28.8514	26.4058	27.2544
Tmtc3	0	25.75	0	0	0	25.8556	0	0
Tmx1	26.0596	27.0525	0	0	0	27.0153	0	0
Tmx3	27.0194	28.9013	0	0	26.6608	28.9316	0	0
Tmx4	0	25.3859	0	0	0	25.13	0	0
Tnc	27.5343	27.5086	0	0	0	27.6808	0	0
Tnks1bp1	26.2452	25.3965	0	0	26.1586	25.3427	0	0
Tnpo1	26.7262	26.4456	0	0	27.2597	26.7992	0	0
Tnpo3	24.8581	24.6638	0	0	24.9592	25.0654	0	0
Tns3	25.1099	25.2517	0	0	24.6672	24.9477	0	0
Toe1	24.185	0	0	0	0	0	0	0
Tonsl	24.0761	0	0	0	0	24.2631	0	0
Top1	27.1366	26.3887	0	0	26.9703	26.5326	24.028	0
Top1mt	27.1366	26.3887	0	0	26.9703	26.5326	24.028	0
Top2a	28.3763	28.3922	21.1922	23.5931	28.5791	28.3987	26.1906	27.048
Top2b	26.9266	26.2767	0	0	26.8204	26.5067	22.6549	23.2656
Topbp1	25.8567	25.3765	0	0	25.3032	25.7466	0	0
Tor1a	0	0	0	0	0	0	0	0
Tor1aip1	27.9248	29.2143	0	0	27.9361	29.361	0	24.1006
Tor1aip2	0	26.3035	0	0	0	0	0	0
Tor1b	24.2573	26.4542	0	0	0	26.6304	0	0
Tor2a	0	0	0	0	0	0	0	0
Tor3a	0	25.275	0	0	0	25.519	0	0
Tox	25.9075	25.4423	0	0	25.106	25.0582	0	0
Tox3	25.9075	25.4423	0	0	25.106	25.0582	0	0
Tox4	25.9075	25.4423	0	0	25.106	25.0582	0	0
Tp53bp1	26.5999	24.574	0	0	26.9292	24.7482	0	0
Tpbg	0	0	0	0	0	0	0	0
Tpi1	28.931	29.0898	26.7208	26.1656	29.1809	29.105	25.7015	26.0375
Tpm2	27.1248	26.7262	26.1225	25.3832	27.1285	26.6324	0	0
Tpm3	27.1248	26.7262	26.1225	25.3832	27.1285	26.6324	0	0
Tpm4	24.994	24.5081	0	0	24.8947	24.1554	0	0
Tpp1	0	24.9775	0	0	0	25.3903	0	0
Tpp2	23.8938	24.3714	0	0	0	24.0712	0	0
Tpr	29.2367	28.4944	0	0	29.1785	28.8475	26.6505	0
Tpt1	26.7275	26.5433	0	0	26.1876	26.6235	0	0
Tpx2	27.365	27.5197	0	0	27.8585	27.7325	23.628	0
Tra2a	26.7402	26.5625	0	0	27.0628	26.6327	0	0
Tra2b	28.2348	28.2577	25.7716	25.7922	28.6638	28.3321	25.8165	0
Tradd	24.2921	24.4562	0	0	23.9218	23.7516	0	0
Trerf1	24.8246	0	0	0	24.3354	0	0	0
Trim28	30.4691	29.9093	26.2003	26.3562	30.3908	30.0058	28.512	28.7524
Trim33	30.2691	29.1601	0	0	30.6647	29.8439	0	0
Trim59	0	24.3525	0	0	0	24.3825	0	0
Trip12	25.8653	25.0553	0	0	25.8597	24.6053	0	0
[truncated: 176 more rows]

## Sheet: Figure 3a protein message
1,095 proteins were detected only in synchronized NIH/3T3 Mcm2-APEX2 cell line mass spectrometry data	147 proteins were detected in both synchronized NIH/3T3 Mcm2-APEX2 and ESC Mcm2-APEX2 cell line mass spectrometry data	212 proteins were detected only in synchronized ESC Mcm2-APEX2 cell line mass spectrometry data
Phf5a	Ramac	Rnh1
Psme3	Nub1	Igf2bp1
Mprip	Sap130	Gm45808
Lars1	Pdcd11	Rpl36
Fam50a	Rdx	AW146154
Fam50b	Cdk13	Nup205
Luc7l	Wdr33	Pc
Psme2	Psmc6	Shmt1
Smc6	Ccdc6	Kat8
Psme1	Atad2	Cirbp
Smc5	Prpf31	Tp53
Smc4	Edc4	Gm14295
Fam98b	Ppp1ca	Gm14296
Smc3	Macroh2a1	Hprt1
Rpl9	Rps7	Lgals1
Dus3l	Vrk1	Lgals3
Smap	Rprd1b	Ranbp2
Smc2	Leng8	Gm2026
Ipo11	Bag6	Gm14403
Ddx18	Orc1	Zmym1
Ddx17	Orc3	Hbb-y
Crnkl1	Ccnt1	Zfp933
Med1	Sbno1	Trap1
Prr12	Pdlim1	Zfp932
Ranbp3	Srbd1	Zfp934
Ranbp1	Ythdc1	Gm14408
Uhrf1	Tlk2	Zfp931
Ehmt2	Rfc3	Ccdc117
Nsun2	Esco2	Dhx36
Uhrf2	Ttk	Rrs1
Otud7b	Topbp1	Wdr61
Snu13	Ints7	Ncapg
Ehmt1	Rps10	Sfn
Raly	Ints1	Zfp937
Wdr75	Timeless	Rps25
Ranbp9	Ints3	Nolc1
Pip4k2b	Kat7	Sec61b
Znf609	Aqr	Rps20
Ranbp6	Sympk	Rps21
Ube2l3	Knl1	Sptbn1
Pip4k2a	Ncaph2	Gm35315
Sap30bp	Ezr	Pabpc1l
Jund	Pola2	Zfp120
Rad21	Tmem209	Mis18bp1
Wdr70	Nup214	Gm11009
Gstm7	Atm	Zfp808
Ska3	Ccar2	Daxx
Gstm6	Kif18b	Gm49804
Gstm3	Faf1	Pabpc1
Wdhd1	Fanci	Hba
Gstm1	Xpo5	Pabpc2
Steep1	Csde1	Zscan4-ps3
Larp7	Cwc22	Gm17655
Trerf1	Lig3	Dync1h1
Ncaph	Sgo2	Hba-x
Zranb2	Jade3	Cltc
Larp4	Nvl	Hba-a1
Acd	Pold1	Akr1b3
Ppp4c	Dck	Pabpc5
H2ac13	Usp34	Rsrc2
H2ac12	Gtf3c1	Pabpc6
H2ac11	Cwf19l1	Akr1b1
Phax	Kdm2a	Hbz
Phc3	Ncbp1	Nup85
Arpin	Bax	Thoc2l
Rad18	Usp19	Nme2
Cdk18	Pole	Impa1
Pelp1	Nampt	Nme1
Cdk17	Irf2bp1	Upf1
Cdk15	Trrap	Dus2
Eif4a3	Bbx	Thumpd3
Stat5a	Snd1	Top2a
Stat5b	Dcaf1	Krt34
Adi1	Baz1a	Tut1
Cdk12	Lta4h	Krt31
Mepce	Ctc1	Ptgs2
Rel	Toe1	Nup93
H2ac15	Nmt2	Pcx
Gatad2a	Nmt1	Hsp90b1
Junb	Scaf8	Gemin4
Gatad2b	Kifc1	Ppp2r5d
Psma4	Setdb1	Ppp2r5c
Ss18	Tex10	Rpl19
Phf2	Mbd3	Zfp972
Nipbl	Pcyt1b	Cstb
Psma5	Pcyt1a	Nqo1
Ell	Thoc2	Gca
Rrp12	Nup160	Gm14391
Nelfa	Msh6	2210418O10Rik
Kri1	Flnc	Sgo2b
Phf6	Pef1	Gm14399
Mnat1	Snrpe	Tjp1
Kank2	Snrpb	Brca2
Ing3	Snrpn	Gm20390
Gsto1	Chtop	Tuba1c
Gsto2	Cops4	Ube2k
Nfkb2	Psmd11	Ctnnb1
Pgam2	Jmjd6	Tufm
Pbk	Slc7a6os	Fbl
Nfkb1	Eif3l	Pdia3
Pgam1	Arnt	Znf431
Serpina3f	Ppil2	Crip2
Ash2l	Cebpz	Rangap1
Serpina3c	Khdrbs3	Hbb-b2
Cic	Grwd1	Hbb-b1
Gart	Cbll1	4930522L14Rik
Tbc1d15	Senp1	Eif1ad7
Wdr43	Senp3	Eif1ad4
Ptgr1	Rtf2	Eif1ad3
Psmb5	Nup107	Eif1ad2
Brd2	Chtf18	Nup155
Nup88	Rtcb	Flna
Gnl2	Stag2	Pkp1
Cdca2	Pdcd6ip	Anxa2
Gnl3	Nol10	Flnb
Mtdh	Ctr9	D1Pas1
Zeb1	Nat10	Gtf2e2
Zeb2	Akap1	Myh11
Inf2	Rps27l	Platr25
Gstp2	Prim2	Jarid2
Mtf2	Kif23	Tuba8
Rbm8a	Slu7	Gm10320
Gstp1	Pes1	Eif1ad18
Psmc5	Dbnl	Eif1ad17
Mecp2	Prpf6	Ring1
Psmc2	Nosip	Eif1ad19
Psmc1	Hdlbp	Orc2
Psmc4	Papolb	Zfp655
Gps1	Papola	Eif1ad14
Prkar1a	Kif2c	Eif1ad13
Psmc3	Anapc1	G3bp2
Ep300	Gtf2h1	Eif1ad16
Uso1	Msn	Eif1ad15
Nup98	Utp20	Eif1ad10
Nudcd1	Dnajc9	Eif1ad12
Gemin5	Dnajc8	Gcn1
Nudcd2	Igbp1	Mdn1
Wdr26	Ddx56	Eif1ad11
Nsd3	Cad	Gm5141
Prpf38b	Fnbp4	Krt33b
Nfib	Ckap2	Krt33a
Nsd2	Dnaja2	Tubb3
Tcf12	Cd2bp2	Trp53
Nfic	Abce1	Gm15446
Rrp1b	Gtse1	Wdtc1
Ylpm1	Ddx24	Zscan4-ps1
Brd7	Ddx20	Zscan4-ps2
Dazap1		Xrcc1
Taf5l		Sbno2
Ube4b		Isy1
Brd4		Eef1d
Serpina3m		Rrm2b
Ogfr		Ubap2l
Serpina3k		Gm13697
Psmd8		Gm14305
Psmd3		Abcf2
Psmd2		Gm13693
Map1a		Gm13695
Psmd5		Ddx3x
Serpina3g		Rbm4
Map1b		Nufip2
Apex1		Ywhab
Psmd1		Iqgap1
Cenpv		Lbr
Pfas		Iqgap2
Ktn1		Gm21992
Xab2		Iqgap3
Atad5		Sun1
Eloa		Brix1
Stat3		Srsf3
Stat1		Hmmr
Tcf20		Ddi2
Wdr12		Gm14412
Prpf39		Gm14410
Atxn2		Gm14419
Cobll1		Gm14418
Irs1		Myh9
Fmr1		Aurka
Grb14		Herc4
Irs2		Adsl
Rpsa		Eif3k
Nepro		Pdcd4
Hdgfl3		Gm14326
Ipo7		Eif3a
Mtrex		Rnf2
Ipo5		Gm14322
Lsm14a		Gm14443
Drosha		Gm10767
Mre11		Rars1
Ipo9		Pfkl
Phip		Krt80
Nbn		Gm45140
Ftsj3		FAM120A
Supt5h		Hbb-bs
Acat2		Tdh
Tle3		Bub1
Nfix		Shcbp1
Tle2		Rrm2
Tubb2b		Atp6v1a
Rnmt		Tra2a
Tubb2a		Gm6710
Aip		Zfp442
Usp3		3300002I08Rik
Usp4		Atp6v1g1
Usp5		Des
Vrk2		Ddx23
Txlna		Gm2007
Pgd		Taf7
Rprd1a		Slc25a5
Zfp37		P4hb
Ilf2		Rrbp1
Usp7		Vim
Gtf2i
Rnf40
Ilf3
Erh
Tox
Zc3h11a
Prpf19
Supt6h
Prpf18
Ik
Ube2v2
Ube2v1
Klc1
Dab2
Exosc10
Rab5a
Ahctf1
Niban2
Klc4
Bag5
Mapre1
Bag4
Klc2
Bag3
Mapre3
Setd1a
Gfpt1
Numa1
Tpr
Ubr5
Adnp
Ubr7
Ptprb
Kpna4
Lsm3
Kpna6
Kpna3
Kpna2
Cacul1
Cdk9
Cdk8
Hspa4l
Cdk4
Cdk1
Cul2
Tpp2
Cul3
Gimap8
Mcm7
Bnc2
Sin3a
Mcm8
Wdr4
Capzb
Tnks1bp1
Wdr3
Sh3bgrl
Birc6
Bcat1
Pdlim5
Tlk1
Srsf9
Rfc4
Rfc1
Dis3
Rfc2
Cul4b
Tsn
Mcm3
Mcm4
Samhd1
Mcm6
Ubfd1
Wbp2
Puf60
Sumo2
Wbp4
Sumo3
Dgcr8
Spdl1
Ptpn2
Camk2d
Ptpn1
Rbpjl
Prrx1
Camk2a
Mnda
Ctcfl
Tcerg1
Hnrnpul2
Hnrnpul1
Rad50
Bod1l
Rad21l1
Celf2
Celf1
Iars1
Luc7l3
Pabpn1
Pml
Bcas2
Sfswap
Ubtf
Pdcd6
Smc1a
Tpt1
Atox1
Cdk11b
Rnf20
Cct6a
Hirip3
Serbp1
Ppp4r2
Ints6
Smndc1
Akap8l
Pnn
Dpf2
Cxxc1
Prpf40a
Prpf40b
Tax1bp3
Cmas
Tns3
Tonsl
Ddx39a
Mtpn
Cfdp1
Pcbp2
Pcbp3
Polr1a
Ebf1
Ebf2
Ebf3
Ebf4
Ahdc1
Actl6a
Actl6b
Xrn1
Smarce1
Xrn2
Ahsa1
Tcerg1l
Tfip11
Cct6b
Pola1
Tbl1x
Cpne1
Cpne2
Cpne3
Fxr1
Cpne9
Cpne4
Cpne5
Cpne6
Cpne7
Aimp1
Mettl16
Pum3
Sugp1
Ankle2
Tpx2
Znf148
Ppp2r1a
Zzz3
Hnrnpd
Cyfip1
Psip1
Paics
Ccar1
H2aw
Fen1
Rhog
Rhoc
Rhoa
Rhob
Pbrm1
Suz12
Xpo1
Umps
Rhoj
Ugdh
Rhoq
Cdv3
Clns1a
Incenp
Ncapd2
Fkbp8
Ncapd3
Fkbp5
Rab5c
Rab5b
Tagln
H2aj
Actn3
Top2b
Actn1
Frg1
Wac
Actn4
Gars1
Dcps
Arih1
Nol8
Nol9
Nol6
Apbb1ip
Ncoa2
Ncoa3
Ncapg2
Ncoa5
Nubp1
Cbr3
Mpp1
Dpysl2
Tcea1
Nkap
Tcea2
Cux1
Mad1l1
Mlh1
Dlgap5
Farp1
Brca1
Ctnnd1
Hnrnph2
Eif2s3x
Uimc1
Eif2s3y
Huwe1
Chaf1b
Chaf1a
Ublcp1
Pspc1
Cacybp
Yeats2
H2ac8
Lig1
H2ac6
H2ac7
H2ac4
Kdm1a
Rai14
Pus7
Pura
Znf326
Lrrc41
Ctdspl2
Smchd1
Mapk1ip1l
Ruvbl2
Ruvbl1
Nr3c1
Fbxo22
Fip1l1
Nono
Tbcd
Myh14
Stk4
Myh10
Stk3
Arid2
Galk2
Morc3
Mavs
Hmgb2
Copa
Nkapl
Tjap1
Dynll1
Rad23b
Dynll2
Fbxo30
Nsfl1c
Idh1
Fbxo38
Helb
Xrcc6
Pogz
Xrcc5
Prrc2c
Coro1c
Sae1
Prrc2a
Fosl2
Arhgdib
Arhgdia
Vars1
Safb
Ywhag
Kdm4a
Dennd4c
Pom121
Rbm3
Otub1
Glrx3
Znf512
Usp48
Znf516
Rbm7
Mastl
Rbm5
Creb1
Ubqln4
Kdm5d
Kdm5c
Ttll12
Gtf3c4
Gtf3c5
Usp36
Usp39
Aurkb
Carm1
Nifk
Wtap
Cwf19l2
Polr2a
Polr2b
Poldip3
Ncbp3
Wiz
Kdm2b
Iws1
Nxf1
Znf280c
Mast3
Mast4
Smarcad1
Mast1
Ncbp2
Mast2
Ptpn11
Bub3
Lmnb1
Lmnb2
Lasp1
Snrpd1
Ercc3
Acin1
Sugt1
Dek
LRWD1
Kdm3b
Trim33
Kdm3a
Snrpd3
Otud4
Usp15
Usp14
Znf503
Pebp1
Ptpn23
Snrnp200
Mdc1
Mmtag2
Las1l
Xirp2
Irf2bp2
Crmp1
Sf1
U2surp
Cand1
Prdx5
Rfx2
Rfx3
Rfx1
Trmt1l
Eif5a2
Sarnp
Hcfc1
S100a11
Adprh
Lxn
St13
Trip6
Rdh11
Cuedc2
Prdx6
Dcaf5
Jun
Rbpj
Aaas
Mcmbp
Pbx1
Anp32e
L3mbtl3
Tbl3
Dnttip2
Tdp1
Znf703
Ezh2
Ezh1
Med23
Tp53bp1
Saal1
Plin3
Caprin1
Heatr3
Ddb1
Hells
Ctcf
Ctbp1
Ctbp2
Akr1b8
Vwa5a
Slbp
Med12
Med14
Sptlc2
Acot1
Acot2
Acot5
Acot6
Sec31a
Acot3
Ciapin1
Aacs
Acot4
Usp9x
Atic
Med16
Akr1c6
Hmgn5
Ncor1
Csrp2
Ncor2
Trmt6
Csrp1
Anxa7
Anxa6
Nip7
Champ1
Utp14a
Sf3a1
Setd2
Sf3a3
Wrnip1
Trmt1
Ston1
Ecpas
Leo1
Mbd2
Trip12
Utp3
Sf3b1
Sf3b3
Sf3b4
Fam111a
Nkrf
Asrgl1
Tsr1
Ctnnbl1
Rif1
Nab1
Glyr1
Atn1
Ppp1r12b
Ctdp1
Ppp1r12a
Slk
Cse1l
Zcchc8
Thoc1
Thoc5
Arid1a
Arid1b
Ppp2cb
Psme3ip1
Ppp2ca
Snrnp70
Srrt
Rbx1
Hat1
Msh2
Ifi204
Nusap1
Atf7ip
Ifi202
Anxa4
Hjurp
Hnrnpdl
Anxa3
Virma
Htatsf1
Fto
Snrnp40
Eftud2
Nrdc
Ppp4r3b
Snrpa
IntS13
Nucks1
Sp1
Nup188
Zc3h18
Cherp
Zc3h14
Cops3
Nek9
Tia1
Cops6
Api5
Bod1
Nacc1
Nek6
Nacc2
Cops2
Nek7
Oga
Nop16
Nop14
Qki
Son
Foxf1
Zc3h4
Foxf2
Ints10
Kmt2a
Safb2
Cdc73
Gnl3l
Cdc5l
Fhl3
Fhl2
Tasor2
G6pd2
Atp7a
Psmd12
Hdac3
Hdac2
Eif5a
Spr
Qrich1
Tradd
Smarcb1
Foxg1
Psmd13
Plrg1
Rprd2
Arid5b
Ptbp3
Ptbp2
Peg3
Anxa11
Gmps
Srek1
Eif4h
Eif4b
Dido1
Paxbp1
Supt16h
Sh3gl1
Naf1
Smarca4
Sh3gl2
Sart3
Dtl
Nap1l1
Glod4
Atrx
Taldo1
Ppil4
Zmiz1
Sri
Cebpd
Fbxo6
Eif3b
Cebpb
Eif3d
Hnrnpa0
Smarcd1
Sap18
U2af2
Gtf2ird2
Elac2
G6pdx
Chmp4b
Eif2s1
Wipi2
Cdc42
H2az1
Cdkn2aip
H2az2
Uap1l1
Rbbp5
Rbbp4
Rbbp7
Rbbp6
Tnpo3
Pten
Tnpo1
Adrm1
Nfat5
Spag7
Khdrbs1
Mak16
Prc1
Nup133
Smarcc2
Khdrbs2
Smarcc1
Ppm1g
Rngtt
Epm2aip1
Spart
Lima1
Rnps1
Jpt2
Akr1c18
Lrrfip1
Znf281
Lrrfip2
Pafah1b1
Pclaf
Crkl
Myef2
Rbfox1
Rbfox2
Hexim1
Rbfox3
Foxk1
Cdc23
Cdc40
Ccnk
Rragc
Rragd
Magoh
Mif
Zfpm2
Ppa1
Cdc37
Recql
Cnbp
Foxl2
Dhx8
Fubp1
Rtf1
Zmym4
Rbm10
Rbm12
Wapl
Dsn1
N4bp1
Snx9
Elavl1
Tial1
Ptk6
Prep
Crebbp
Srpk1
Snw1
Nol11
Spats2
Cdc16
Paf1
Gtpbp4
Srpk3
Srpk2
Pwwp3a
Cstf1
Pla2g4a
Apbb1
Apbb2
Ctu2
Nudt21
Gabpa
Parp3
Sltm
Cstf2
Ufd1
Cstf3
Parp1
Rac2
Akap8
Rac3
Rac1
Akap2
Cct2
Nploc4
Septin9
Septin7
Zfr
Kif4
Tox4
Tox3
Hltf
Prim1
Prpf4b
Sde2
Kif22
Lyar
Acsl4
Foxp1
Hist1h2af
Raver1
Hspa1b
Strap
Mfap1a
Hspa1a
Mfap1b
Zfp36l2
Pak1
Hdgf
Cep170b
Cct7
Pak3
Pak2
Limd1
Runx1
Cct4
Ppp1cb
Ahcy
Spcs2
Bclaf1
Racgap1
Rpa1
Ubxn7
Rpa2
Ttc1
Capg
Copg1
Cttn
Copg2
Npm3
Ubxn4
Bop1
Hist1h2ap
Hist1h2ao
Papss2
Cdkn1b
Hist1h2an
Papss1
Prpf4
Srpra
Prpf3
Mapk1
Ube2m
Zmat3
Sec22b
Sqstm1
NARS1
Rpp30
Ppig
Capza2
Plaa
Gtf2f2
Gtf2f1
Napa
Napb
Pcna
Znf451
Dok1
Gpd2
Znf207
Rbm4b
Gtf2e1
Prpf8
Dbr1
Wbp11
Ube3a
Ca13
Fdps
Ppp1r2
Cast
Brwd3
Papolg
Kif2a
Nup50
Ppp1r8
Cmtr1
Uba6
Rpf2
Anapc2
Rtn4
Clk3
Rai1
Nasp
Anapc7
Hspb8
Gclm
Kif3a
Zc3hc1
Bcl9l
Cnn3
Gpatch8
Smad2
Cpsf6
Cpsf7
Phf10
Cpsf1
Cpsf2
Uba2
Cpsf3
Uba3
Ddx1
Magohb
Pds5b
Tcf4
Tcf3
Pds5a
Pqbp1
Tbx15
Dnajc7
Peak1
Ilk
Dcaf13
Rbm33
Abcf1
Rbm26
Rbm25
Utp15
Mtarc2
Rbm28
Mtarc1
Rbm27
Sfr1
Taf10
Znf638
Ddx51
Slfn9
Ttc27
Ddx50
Nr2f6
Larp1
Npepps
Ewsr1
Tbx22
Nr2f2
Nr2f1
Adar
Rbm22
Etv6
Rbm15
Dock6
Rbm14
Rps6ka4
Chd1
Rbm17
Rps6ka5
Elf2
Rps6ka6
Rbm19
Chd4
Dock7
Notch2
Rps6ka1
Dock8
Ddx46
Chd7
Ddx41
Chd8
Chd9
Ddx42
Ifi205a
Ppp1r11
Senp7
Ppp1r10
Senp6
Impdh2
Mat2a
Dnaja1
Eif4g1
Kif20a
Cep170
Ppp1r18
Eif4g3
Irf2bpl
Kif20b
Phldb2
Add1
Mta1
Mta2
Mta3
Ssbp3
Rrm1
Casp3
Trps1
Eya3
Naa15
Naa16
Ddx27
Lancl1
Mat1a

## Sheet: Figure 3e protein message
297 cell cycle depebdent proteins were detected only in Human Protein Atlas proteinatlas database	11 potential interacting proteins	136 ESC vs NIH/3T3 Mcm2-APEX2 proteins
RPL4	GTSE1	RAMAC
THUMPD2	VRK1	NUP107
DNHD1	ESCO2	CCNT1
CALML4	KNL1	TRRAP
MKI67	CD2BP2	RTCB
NOC2L	SETDB1	HDLBP
ENO3	KIF18B	JADE3
PWP1	KIF23	CCAR2
SMC2	SENP3	DCAF1
CDC20	KIF2C	EDC4
FAM110A	ATAD2	NUB1
UXT		CWC22
MTBP		NAMPT
SOX15		SAP130
ZXDC		PAPOLA
HOXA2		BBX
BVES		KAT7
NFRKB		PAPOLB
UNC13B		RPS10
PHYKPL		FNBP4
NGDN		NUP214
OVOL1		AQR
PIMREG		KDM2A
SOX10		SNRPN
GCAT		RPS7
PRR19		NOSIP
GPR161		LIG3
WDPCP		THOC2
CCNQ		SND1
KIF20B		JMJD6
ALDH7A1		MSH6
PRR11		SGO2
TP53		PRPF6
ATF3		GRWD1
SLBP		TIMELESS
URI1		SNRPE
CDCA2		EZR
ZNF394		CBLL1
CDCA5		ANAPC1
SDC3		SNRPB
GATA6		KHDRBS3
CDCA8		PSMD11
LIAS		PEF1
SMIM6		YTHDC1
NCAPH		CTR9
ANAPC11		RTF2
NHLH2		MACROH2A1
NLN		NUP160
NUAK1		BAG6
RACGAP1		SBNO1
DPH2		ORC1
ERI3		PDCD11
KCNN1		ORC3
CEP192		SYMPK
DPH7		RPRD1B
MAGEC2		UTP20
S100A10		LTA4H
CDK17		CTC1
JUN		FANCI
BTBD16		TOE1
MTERF4		CHTOP
RANBP17		INTS1
SS18L2		INTS3
TMA7		NCAPH2
MAD2L1BP		RDX
ZNF32		IRF2BP1
H1-0		MSN
PAICS		COPS4
FLI1		POLA2
GPN3		SLC7A6OS
NET1		STAG2
ANLN		CWF19L1
CYLD		NMT1
TPX2		NMT2
ID1		ATM
GTF2IRD1		INTS7
TRMT11		NOL10
INTS9		CDK13
CPEB2		NVL
INTS8		FAF1
PRR36		USP34
FBXL6		NAT10
H2AX		CHTF18
TOP2A		XPO5
C10orf82		TLK2
HMX3		TOPBP1
PIGP		POLE
SETD7		PCYT1B
ASH2L		RFC3
KIF11		DBNL
SGF29		PCYT1A
TFCP2L1		PDCD6IP
BRCA2		NCBP1
KRI1		TEX10
LYST		CAD
LETM2		DDX56
ING4		CKAP2
AKAP10		ARNT
JPH3		BAZ1A
MMP24		DCK
IMPA2		SENP1
Z82206.1		WDR33
C17orf50		KIFC1
NEFM		CSDE1
AASS		DNAJC9
ZNF487		DNAJC8
PARP6		SLU7
PARP3		GTF3C1
KCND1		PRIM2
PARP4		DDX24
KIAA1143		SRBD1
NME4		DDX20
FOS		LENG8
NME5		RPS27L
MED26		TTK
SUMF2		USP19
MRPL52		AKAP1
UGDH		PDLIM1
DEPDC7		SCAF8
KIF2A		PES1
TAL1		POLD1
CCNI2		TMEM209
GAS2		FLNC
ALDOC		IGBP1
CAPS2		MBD3
DDR2		PPIL2
ZNF518A		GTF2H1
CAPG		PPP1CA
FAM117B		PSMC6
ECPAS		EIF3L
PAPSS1		DNAJA2
GBX2		CCDC6
HEATR3		BAX
RRP36		CEBPZ
CORIN		PRPF31
CBR3		ABCE1
SUZ12
ZNF341
CENPV
BRF1
CAVIN2
VAX1
DEF6
ETNPPL
PDP1
SH3RF3
CENPF
DPY19L2
KRT17
STK17A
APEX1
R3HCC1
TACC3
CCNYL1
PKN2
IL18R1
N6AMT1
MIDN
KLHL38
GMNN
RASL11A
HJURP
BUB1B
ARHGAP36
FOXQ1
CCND2
MAEA
CCND1
SALL4
NUSAP1
FAM3A
SLC25A42
KPNA2
NUDT15
NEPRO
PITX1
ZFP37
ZNF444
TGM2
LIG1
TRNT1
CASD1
PIAS2
PCP2
RINT1
ARMCX2
CCNE1
MRTO4
S100A5
ZNF678
SLC27A3
KPNB1
ZNF672
KMT2D
HMMR
PSEN1
RLF
AC087721.2
RAD51AP1
CCNB2
CCNB1
HMBOX1
ATXN1
ORC6
CALD1
ABL1
TBC1D14
UGT3A2
ZNF426
CLSPN
IP6K3
ZKSCAN1
ENKD1
MCL1
TFAP2C
ACBD4
ZFHX2
AUTS2
UBE2C
ECD
NEK7
SSC5D
DNMBP
MAFB
P4HA1
STK26
PIN4
XAF1
OGT
ZNF410
RNF187
UBE2M
DUSP19
DYSF
MCM10
DUSP18
PTPN23
SGCE
METTL14
CPT2
GATAD1
PSD3
MYBL2
BUD23
HORMAD1
GFUS
TNPO2
GET4
KLF11
PLEKHG1
ITGA2
BCKDHB
IQCE
RANGAP1
C14orf39
CCNA2
RBL2
METTL22
DBF4
FCHSD2
OAS3
PPDPF
ANG
MCM5
DTL
KDM7A
MCM2
HEPN1
NFAT5
CEBPB
HLF
NUFIP1
DDX21
ABRAXAS2
TM2D3
PPM1E
AURKB
AURKA
MGAT5B
NRIP2
SVBP
MXI1
BEND7
TCF7L2
RRM2
IDH3G
EYA3
GDAP2
TMPPE
PC
DOP1B
POLR3E
RANGRF
ERCC6
LPIN2
EIF3A
CCDC171
