# Supplementary material for: Identification of MCM2-Interacting Proteins Associated with Replication Initiation Using APEX2-Based Proximity Labeling Technology
Source: Int J Mol Sci. 2025 Jan 25;26(3):1020. doi: 10.3390/ijms26031020 (PMC11816892; doi:10.3390/ijms26031020)
Supplement: Supplementary file 1 [file ijms-26-01020-s001.zip › Additional file S2.xlsx]

## Sheet: cell cycle data
Cell cycle data of three biological replicates of the ESC-Mcm2-APEX2 cell line
AS(%)	1st	2nd	3rd	average		Syn(%)	1st	2nd	3rd	average
G1/S	19	19.1	19.2	19.1		G1/S	65.8	56	65.6	62.4667
S	57.3	57.6	57.6	57.5		S	21.1	29.1	20.2	23.4667
G2/M	21.3	20.8	20.8	20.9667		G2/M	7.52	9.23	9.02	8.59
Cell cycle data of three biological replicates of the NIH/3T3-Mcm2-APEX2 cell line
AS(%)	1st	2nd	3rd	average		Syn(%)	1st	2nd	3rd	average
G1/S	51.6	54.3	56.7	54.2		G1/S	57.1	56.8	50.1	54.6667
S	29.9	23.4	24.1	25.8		S	27.2	29.1	33.9	30.0667
G2/M	13	19.5	14.8	15.7667		G2/M	9.6	10.7	12.2	10.8333
